# Supplementary material for: Lighten up the dark: metazoan parasites as indicators for the ecology of Antarctic crocodile icefish (Channichthyidae) from the north-west Antarctic Peninsula
Source: PeerJ. 2018 May 11;6:e4638. doi: 10.7717/peerj.4638 (PMC5951144; doi:10.7717/peerj.4638)
Supplement: Supplemental Information 4 — Complete alignment that has been used for subsequent phylogenetic analyzes. Sequence IDs according to Table S3 and Fig. 3. Reference sequences were obtained from Genbank (Accession numbers indicated). [file peerj-06-4638-s004.fasta]

>Ant_Cg_12_2.1
---------------------------------------------------------------------------------------------------CCAACCACAGGAAAACTGTAAGACAAAGTCCTCAAAATACCTCTTATGGCATCCAGTTTAATAGCTATACT-GGGTAACGCCCAAGAGTGAATCACATCCCCGGAAGTGATACAAAAACGAATATTAGTATCACAAGGRACAACACAACGATTGTCCACCTCTAAAAGACGAGGCTCCCCCAACTCCAACT-GATCCACAGATTTCATATAAGARTCAAACTCTAGACCAGGAATATCCCTAAACTCATAWCTTCAATACCAYTGATGACCTGTCACTTTCACTGTCAAGCTACTATCAAGATTTATWARACCATARTAATAAAGYAAYCTTARAGAAGGGACCATTTGTACCACTAAAATAAGGGTAGGAAATA----------------------------------------------------------------------------------------------------------------------------------------------------------------
>Ant_Cw_20_3
-------------------------------------------------------------------------------------------------CACCAACCACAGGGAAACTATAAGACAAAGTCCTCAAAATACCACTTATGGCRTCCAGTTTAATAGCTATACT-GGGTAACGCCCAAGAGTGAATTACATCCCCGGAAGTAATACAAAAACGAATATTRGTATCACAAGGRACAACACAACGATTGTCCACCTCTAAAAGACGAGGCTCCCCCAACTCTAACT-GATCCACAGATTTCATATAAGAGTCAAACTCTAGCCCAGGAATATCCCTAAACTCATATCTTCAATACCACTGATGGCCTGTCACTTTCACTGTCAAGTTTCTATCAAGATTTATTAAACCATAATAATAAAGNTACCTTARAGAAGGGACCATTTGTACCACTAAAATAAGGGTAGGAAATACACTACACAACACCTCCCCCAATTGATACTCAATCTTCTTGCTCTTAAAATAAAAATGACTAGACAAAATATAGGCAAA---------------------------------------------------------------------------------
>Ant_Cw_22_2c
--------------------------------------------------------------------------------------------------------------------ATAAGACAAAGTCCTCAAAATACCACTTATGGCRTCCAGTTTAATAGCTATACT-GGGTAACGCCCAAGAGTGAATTACATCCCCGGAAGTAATACAAAAACGAATATTRGTATCACAAGGRACAACACAACGATTGTCCACCTCTAAAAGACGAGGCTCCCCCAACTCTAACT-GATCCACAGATTTCATATAAGAGTCAAACTCTAGCCCAGGAATATCCCTAAACTCATATCTTCAATACCACTGATGGCCTGTCACTTTCACTGTCAAGTTTCTATCAAGATTTATTAAACCATAATAATAAAGTAACCTTAGAGAAGGGACCATTTGTACCACTAAAATAAGGGTAGGAAATACACTACACAACACCTCCCCCAATTGATACTCAATCTTCTTGCTCTTAAAATAAAAATGACTAGACAAAATATAGGCAAACACCACAGAAACAAAAGACAAGACCCCAAAAAGAAGACTGCAATTAAAATTAT-RAACCAATCTAT---------------
>Ant_Cg_8_5
---------------------------------------------------------------------------------------------------CCAACCACAGGGAAACTATAAGACAAAGTCCTCAAAATACCACTTATGGCATCCAGTTTAATAGCTATACT-GGGTAACGCCCAAGAGTGAATTACATCCCCGGAAGTAATACAAAAACGAATATTRGTATCACAAGGGACAACACAACGATTGTCCACCTCTAAAAGACGAGGCTCCCCCAACTCTAACT-GATCCACAGATTTCATATAAGAGTCAAACTCTAGCCCAGGAATATCCCTAAACTCATATCTTCAATACCACTGATGGCCTGTCACTTTCACTGTCAAGTTTCTATCAAGATTTATTAAACCATAATAATAAAGTAACCTTAGAGAAGGGACCATTTGTACCACTAAAATAAGGGTAGGAAATACACTACACAACACCTCCCCCAATTGATACTCAATCTTCTTGCTCTTAAAATAAAAATGACTAGACAAAATATAGGCAAACACCACAGAAACAAAAGACAAGACCCCAAAAAGAAGACTGCAATTAAAATTAT-GAAYCAATCT-----------------
>Ant_Cg_20_5b
---------------------------------------------------------------------------------------------------------------AAACTATAAGACAAAGTCCTCAAAATACCACTTATGGCRTCCAGTTTAATAGCTATACT-GGGTAACGCCCAAGAGTGAATTACATCCCCGGAAGTAATACAAAAACGAATATTRGTATCACAAGGGACAACACAACGATTGTCCACCTCTAAAARACGAGGCTCCCCCAACTCTAACT-GATCCACAGATTTCATATAARAGTCAAACTCTAGCCCAGGAATATCCCTAAACTCATATCTTCAATACCACTGATGGCCTGTCACTTTCACTGTCAAGTTTCTATCAAGATTTATTAAACCATAATAATAAAGTAACCTTAGAGAAGGGACCATTTGTACCACTAAAATAAGGGTAGGAAATACACTACACAACACCTCCCCCAATTGATACTCAATCTTCTTGCTCTTAAAATAAAAATGACTAGACAAAATATAGGCAAACACCACAGAAACAAAAGACAAGACCCCAAAAAGAAGACTGCAATTAAAATTAT-RAACCAATCTATA--------------
>Ant_Cg_21_3
-------------------------------------------------------------------------------------------------CACCAACCACAGGGAAACTATAAGACAAAGTCCTCAAAATACCACTTATGGCRTCCAGTTTAATAGCTATACT-GGGTAACGCCCAAGAGTGAATTACATCCCCGGAAGTAATACAAAAACGAATATTRGTATCACAAGGGACAACACAACGATTGTCCACCTCTAAAAGACGAGGCTCCCCCAACTCTAACT-GATCCACAGATTTCATATAARAGTCAAACTCTAGCCCAGGAATATCCCTAAACTCATATCTTCAATACCACTGATGGCCTGTCACTTTCACTGTCAAGTTTCTATCAAGATTTATTAAACCATAATAATAAAGTAACCTTAGAGAAGGGACCATTTGTACCACTAAAATAAGGGTAGGAAATACACTACACAACACCTCCCCCAATTGATACTCAATCTTCTTGCTCTTAAAATAAAAATGACTAGACAAAATATAGGCAAACACCACAGAAACAAAAGACAAGACCCCAAAAAGAAGACTGCAATTAAAATTAT-RAACCAATCTATATAACTAGAAAAA--
>Ant_Cg_23_3.2a
----------------------------------------------------------------CCCCACAAATCTCAGAGCATTGGCCGTAAAAAACACCAACCACAGGGAAACTATAAGACAAAGTCCTCAAAATACCACTTATGGCRTCCAGTTTAATAGCTATACT-GGGTAACGCCCAAGAGTGAATTACATCCCCGGAAGTAATACAAAAACGAATATTRGTATCACAAGGGACAACACAACGATTGTCCACCTCTAAAAGACGAGGCTCCCCCAACTCTAACT-GATCCACAGATTTCATATAAGAGTCAAACTCTAGCCCAGGAATATCCCTAAACTCATATCTTCAATACCACTGATGGCCTGTCACTTTCACTGTCAAGTTTCTATCAAGATTTATTAAACCATAATAATAAAGTAACCTTAGAGAAGGGACCATTTGTACCACTAAAATAAGGGTAGGAAATACACTACACAACACCTCCCCCAATTGATACTCAATCTTCTTGCTCTTAAAATAAAAATGACTAGACAAAATATAGGCAAACACCACAGAAACAAAAGACAAGACCCCAAAAAGAAGACTGCAATTAAAATTAT-RAACCAATCTATATAACTA--------
>Ant_Cg_20_2b
----------------------------------------------------------------------------------ATTGGCCGTAAAAAACACCAACCACAGGGAAACTATAAGACAAAGTCCTCAAAATACCACTTATGGCRTCCAGTTTAATAGCTATACT-GGGTAACGCCCAAGAGTGAATTACATCCCCGGAAGTAATACAAAAACGAATATTRGTATCACAAGGGACAACACAACGATTGTCCACCTCTAAAAGACGAGGCTCCCCCAACTCTAACT-GATCCACAGATTTCATATAAGAGTCAAACTCTAGCCCAGGAATATCCCTAAACTCATATCTTCAATACCACTGATGGCCTGTCACTTTCACTGTCAAGTTTCTATCAAGATTTATTAAACCATAATAATAAAGTAACCTTAGAGAAGGGACCATTTGTACCACTAAAATAAGGGTAGGAAATACACTACACAACACCTCCCCCAATTGATACTCAATCTTCTTGCTCTTAAAATAAAAATGACTAGACAAAATATAGGCAAACACCACAGAAACAAAAGACAAGACCCCAAAAAGAAGACTGCAATTAAAATTAT-RAACCAATCTA----------------
>Ant_Cg_11_2.1
-------------------------------------------------------------------------------AGCATTGGCCGTAAAAAACACCAACCACAGGGAAACTATAAGACAAAGTCCTCAAAATACCACTTATGGCRTCCAGTTTAATAGCTATACT-GGGTAACGCCCAAGAGTGAATTACATCCCCGGAAGTAATACAAAAACGAATATTRGTATCACAAGGGACAACACAACGATTGTCCACCTCTAAAAGACGAGGCTCCCCCAACTCTAACT-GATCCACAGATTTCATATAAGAGTCAAACTCTAGCCCAGGAATATCCCTAAACTCATATCTTCAATACCACTGATGGCCTGTCACTTTCACTGTCAAGTTTCTATCAAGATTTATTAAACCATAATAATAAAGTAACCTTAGAGAAGGGACCATTTGTACCACTAAAATAAGGGTAGGAAATACACTACACAACACCTCCCCCAATTGATACTCAATCTTCTTGCTCTTAAAATAAAAATGACTAGACAAAATATAGGCAAACACCACAGAAACAAAAGACAAGACCCCAAAAAGAAGACTGCAATTAAAATTAT-RAACCAATCTA----------------
>Ant_Cg_23_3.2b
-------------------------------------------------------------------------------------------AAAAAACACCAACCACAGGGAAACTATAAGACAAAGTCCTCAAAATACCACTTATGGCRTCCAGTTTAATAGCTATACT-GGGTAACGCCCAAGAGTGAATTACATCCCCGGAAGTAATACAAAAACGAATATTRGTATCACAAGGGACAACACAACGATTGTCCACCTCTAAAAGACGAGGCTCCCCCAACTCTAACT-GATCCACAGATTTCATATAAGAGTCAAACTCTAGCCCAGGAATATCCCTAAACTCATATCTTCAATACCACTGATGGCCTGTCACTTTCACTGTCAAGTTTCTATCAAGATTTATTAAACCATAATAATAAAGTAACCTTAGAGAAGGGACCATTTGTACCACTAAAATAAGGGTAGGAAATACACTACACAACACCTCCCCCAATTGATACTCAATCTTCTTGCTCTTAAAATAAAAATGACTAGACAAAATATAGGCAAACACCACAGAAACAAAAGACAAGACCCCAAAAAGAAGACTGCAATTAAAATTAT-RAACCAATCTATATAA-----------
>Ant_Cw_22_2.1c
-------------------------------------------------------------TGGCCCCACAAATCTCAGAGCATTGGCCGTAAAAAACACCAACCACAGGGAAACTATAAGACAAAGTCCTCAAAATACCACTTATGGCRTCCAGTTTAATAGCTATACT-GGGTAACGCCCAAGAGTGAATTACATCCCCGGAAGTAATACAAAAACGAATATTRGTATCACAAGGGACAACACAACGATTGTCCACCTCTAAAAGACGAGGCTCCCCCAACTCTAACT-GATCCACAGATTTCATATAAGAGTCAAACTCTAGCCCAGGAATATCCCTAAACTCATATCTTCAATACCACTGATGGCCTGTCACTTTCACTGTCAAGTTTCTATCAAGATTTATTAAACCATAATAATAAAGTAACCTTAGAGAAGGGACCATTTGTACCACTAAAATAAGGGTAGGAAATACACTACACAACACCTCCCCCAATTGATACTCAATCTTCTTGCTCTTAAAATAAAAATGACTAGACAAAATATAGGCAAACACCACAGAAACAAAAGACAAGACCCCAAAAAGAAGACTGCAATTAAAATTAT----------------------------
>Ant_Cg_24_3b
-------------------------------------------------------------TGGCCCCACAAATCTCAGAGCATTGGCCGTAAAAAACACCAACCACAGGGAAACTATAAGACAAAGTCCTCAAAATACCACTTATGGCRTCCAGTTTAATAGCTATACT-GGGTAACGCCCAAGAGTGAATTACATCCCCGGAAGTAATACAAAAACGAATATTRGTATCACAAGGGACAACACAACGATTGTCCACCTCTAAAAGACGAGGCTCCCCCAACTCTAACT-GATCCACAGATTTCATATAAGAGTCAAACTCTAGCCCAGGAATATCCCTAAACTCATATCTTCAATACCACTGATGGCCTGTCACTTTCACTGTCAAGTTTCTATCAAGATTTATTAAACCATAATAATAAAGTAACCTTAGAGAAGGGACCATTTGTACCACTAAAATAAGGGTAGGAAATACACTACACAACACCTCCCCCAATTGATACTCAATCTTCTTGCTCTTAAAATAAAAATGACTAGACAAAATATAGGCAAACACCACAGAAACAAAAGACAAGACCCCAAAAAGAAGACTGCAATTAAAATTAT-RAAYCAATCTATATAACCTAGAAAAA-
>Ant_Cg_24_3a
-------------------------------------------------------------------------TCTCAGAGCATTGGCCGTAAAAAACACCAACCACAGGGAAACTATAAGACAAAGTCCTCAAAATACCACTTATGGCRTCCAGTTTAATAGCTATACT-GGGTAACGCCCAAGAGTGAATTACATCCCCGGAAGTAATACAAAAACGAATATTRGTATCACAAGGGACAACACAACGATTGTCCACCTCTAAAAGACGAGGCTCCCCCAACTCTAACT-GATCCACAGATTTCATATAAGAGTCAAACTCTAGCCCAGGAATATCCCTAAACTCATATCTTCAATACCACTGATGGCCTGTCACTTTCACTGTCAAGTTTCTATCAAGATTTATTAAACCATAATAATAAAGTAACCTTAGAGAAGGGACCATTTGTACCACTAAAATAAGGGTAGGAAATACACTACACAACACCTCCCCCAATTGATACTCAATCTTCTTGCTCTTAAAATAAAAATGACTAGACAAAATATAGGCAAACACCACAGAAACAAAAGACAAGACCCCAAAAAGAAGACTGCAATTAAAATTAT-RAAYCAATCTATA--------------
>Ant_Cg_23_3.2c
----------------------------------------------------------------CCCCACAAATCTCAGAGCATTGGCCGTAAAAAACACCAACCACAGGGAAACTATAAGACAAAGTCCTCAAAATACCACTTATGGCRTCCAGTTTAATAGCTATACT-GGGTAACGCCCAAGAGTGAATTACATCCCCGGAAGTAATACAAAAACGAATATTRGTATCACAAGGGACAACACAACGATTGTCCACCTCTAAAAGACGAGGCTCCCCCAACTCTAACT-GATCCACAGATTTCATATAAGAGTCAAACTCTAGCCCAGGAATATCCCTAAACTCATATCTTCAATACCACTGATGGCCTGTCACTTTCACTGTCAAGTTTCTATCAAGATTTATTAAACCATAATAATAAAGTAACCTTAGAGAAGGGACCATTTGTACCACTAAAATAAGGGTAGGAAATACACTACACAACACCTCCCCCAATTGATACTCAATCTTCTTGCTCTTAAAATAAAAATGACTAGACAAAATATAGGCAAACACCACAGAAACAAAAGACAAGACCCCAAAAAGAAGACTGCAATTAAAATTA-----------------------------
>Ant_Cg_20_2c
-------------------------------------------------------------------------TCTCAGAGCATTGGCCGTAAAAAACACCAACCACAGGGAAACTATAAGACAAAGTCCTCAAAATACCACTTATGGCRTCCAGTTTAATAGCTATACT-GGGTAACGCCCAAGAGTGAATTACATCCCCGGAAGTAATACAAAAACGAATATTRGTATCACAAGGGACAACACAACGATTGTCCACCTCTAAAAGACGAGGCTCCCCCAACTCTAACT-GATCCACAGATTTCATATAAGAGTCAAACTCTAGCCCAGGAATATCCCTAAACTCATATCTTCAATACCACTGATGGCCTGTCACTTTCACTGTCAAGTTTCTATCAAGATTTATTAAACCATAATAATAAAGTAACCTTAGAGAAGGGACCATTTGTACCACTAAAATAAGGGTAGGAAATACACTACACAACACCTCCCCCAATTGATACTCAATCTTCTTGCTCTTAAAATAAAAATGACTAGACAAAATATAGGCAAACACCACAGAAACAAAAGACAAGACCCCAAAAAGAAGACTGCAATTAAAATTAT-RAAYCAATCTA----------------
>Ant_Cg_18_4
-------------------------------------------------------------------------TCTCAGAGCATTGGCCGTAAAAAACACCAACCACAGGGAAACTATAAGACAAAGTCCTCAAAATACCACTTATGGCRTCCAGTTTAATAGCTATACT-GGGTAACGCCCAAGAGTGAATTACATCCCCGGAAGTAATACAAAAACGAATATTRGTATCACAAGGGACAACACAACGATTGTCCACCTCTAAAAGACGAGGCTCCCCCAACTCTAACT-GATCCACAGATTTCATATAAGAGTCAAACTCTAGCCCAGGAATATCCCTAAACTCATATCTTCAATACCACTGATGGCCTGTCACTTTCACTGTCAAGTTTCTATCAAGATTTATTAAACCATAATAATAAAGTAACCTTAGAGAAGGGACCATTTGTACCACTAAAATAAGGGTAGGAAATACACTACACAACACCTCCCCCAATTGATACTCAATCTTCTTGCTCTTAAAATAAAAATGACTAGACAAAATATAGGCAAACACCACAGAAACAAAAGACAAGACCCCAAAAAGAAGACTGCAATTAAAATTAT-RAAYCAATCTAT---------------
>Ant_Cg_15_3
-------------------------------------------------------------------------------------------AAAAAACACCAACCACAGGGAAACTATAAGACAAAGTCCTCAAAATACCACTTATGGCRTCCAGTTTAATAGCTATACT-GGGTAACGCCCAAGAGTGAATTACATCCCCGGAAGTAATACAAAAACGAATATTRGTATCACAAGGGACAACACAACGATTGTCCACCTCTAAAAGACGAGGCTCCCCCAACTCTAACT-GATCCACAGATTTCATATAAGAGTCAAACTCTAGCCCAGGAATATCCCTAAACTCATATCTTCAATACCACTGATGGCCTGTCACTTTCACTGTCAAGTTTCTATCAAGATTTATTAAACCATAATAATAAAGTAACCTTAGAGAAGGGACCATTTGTACCACTAAAATAAGGGTAGGAAATACACTACACAACACCTCCCCCAATTGATACTCAATCTTCTTGCTCTTAAAATAAAAATGACTAGACAAAATATAGGCAAACACCACAGAAACAAAAGACAAGACCCCAAAAAGAAGACTGCAATTAA----------------------------------
>Ant_Cg_10_2.1
---------------------------------------------------------------------------------------------------CCAACCACAGGGAAACTATAAGACAAAGTCCTCAAAATACCACTTATGGCATCCAGTTTAATAGCTATACT-GGGTAACGCCCAAGAGTGAATTACATCCCCGGAAGTGATACAAAAACGAATATTAGTATCACAAGGRACAACACAACGATTGTCCACCTCTAAAAGACGAGGCTCCCCCAACTCTAACT-GATCCACAGATTTCATATAAGARTCAAACTCTAGMCCAGGAATATCCCTAAACTCATATCTTCAATACCAYTGATGRCCTGTCACTTTCACTGTCAAGYTGCTATCAAGATTTATTARACCATAATAATAAAGYAAYCTTARAGAAGGGACCATTTGTACCACTAAAATAAGGGTAGGAAATACACTACACAACACCTCCCCCAATTGATACTCAATCTTCTTGCTCTTAAAATAAAAATGACTAGACAAAATATAGGCAAAC--------------------------------------------------------------------------------
>Ant_Cg_20_2a
---------------------------------------------------------------------------------------------------CCAACCACAGGGAAACTATAAGACAAAGTCCTCAAAATACCACTTATGGCATCCAGTTTAATAGCTATACT-GGGTAACGCCCAAGAGTGAATTACATCCCCGGAAGTAATACAAAAACGAATATTGGTATCACAAGGRACAACACAACGATTGTCCACCTCTAAAAGACGAGGCTCCCCCAACTCTAACT-GATCCAMAGATTTCATATAAGARTCAAACTCTAGMCCAGGAATATCCCTAAACTCATAWCTTCAATACCAYTGATGRCCTGTCACTTTCACTGTCAAGYTTCTATCAAGATTTATWARACCATARTAATAAAGYAAYCTTARAGAAGGGACCATTTGTACCACTAAAATAAGGGTAGGAAATACACTACACAACACCTCCCCCAATTGATACTCAATCTTCTTGCTCTTAAAATAAAAATGACTAGACAAAATATAGGCAAAC--------------------------------------------------------------------------------
>P.ceticola_DQ116435_(reversed)
CACCAACTCTTAAAATTATCTAATAAAGTAACTTCCAGAGCAATGGGCATAAAACTATGATTGGCCCCACAAATTTCAGAGCACTGACCATAATACACACCCACAGTAGGAAACCTATAAGACAAAGTAGACAAAATACCACTTATAGCATCAAGTTTAATAGACATACT-GGGCAAAGCTCAAGAGTGAATCACATCCCCGGAAGTAATACAAAAACGAATATTAATATCCCAAGGTACAACACAACGATTATCTACCTCCAATAGACGAGGCTCCCCCAACTCTAACT-GGTCTACAGATTTTATATAAGAATCAAACTCTAAACCAGGAATATCCCTAAACTCATATCTTCAATACCACTGATGTCCGGTTACCTTAACAGTTAGGTTTCTGTCCAGGTTTATCAAACCATAATAGTAAAGAAGACTTAAAGAAGGCACTATCTGAGCCACCAAAATCAAAGTCGGGAAAATACTACACAACAACTCACCAAATTGGTACTCAATTTTTTTACTTTTAAAATAAAAACTACTAAAAAGCAGATAAACAAACATAACAGAAACAAAAGACAACACACCAAAAAGCAACCTACAATTAAAATTATAAAACCAATCTATATAACTAGAAAA---
>A.simplexss_(reversed)
--------------------CAATAAAGTCACCTCCAAAGCAATGGGCATAAAACTATGGTTAGCCCCACAAATCTCTGAACATTGACCATAAAACACACCAACAGTAGGAAAACTATAAGAAACAGTAGACAAAATACCCCTTATAGCATCCAACTTAATAGATATTCT-AGGCAAAGCCCAAGAATGAATAACATCCCCCGAGGTAATACAAAAACGGACATTAATATCACAAGGAACAACACAACGATTATCAACCTCCAAAAGACGAGGCTCACCTAGCTCCAACT-GATCCACAGACTTCATATAAGAATCAAATTCTAAGCCCGGGATATCACTAAACTCATAACTTCAATACCACTGATGACCAGTGACTTTCACAGTCAAATTACTATCAAGATTCATCAAACCATAATAATAAAGTAAACTCAAAGAAGGCACCATCTGAGCAACCAAAATTAAAGTAGGGAAAATACTACATAAAAGTTCACCAAACTGATATTCAATCTTCTTACTCTTAAAATAAAAATTTCTAAAAAGAAGATAACCAAACATAACAGAAACAAAAGAAAGAACACCGAAAAGCAAACTACAATTAAAGTT------------------------------
>Ant_Pg_11_4b
-----------------------------------------------------------ATTAGCACCACAAATTTCAGAACACTGACCATAAAAAACACCCACCGTAGGAAAACTATAAGATAAAGTAGAYAAAATACCCCTTATAGCATCCAGTTTAATAGACATCCT-AGGYAAAGCCCAAGAATGAATYACATCMCCAGAAGTAATACAAAAACGAATATTAGTATCACAAGGAACAACACAACGATTATCGACCTCTAACAAACGAGGCTCTCCCAATTCCAACT-GATCCACAGACTTCATATAAGAATCAAACTCCAAACCAGGAATATCCCTAAACTCATAACTTCAATACCATTGATGACCAGTTACTTTCACAGTTAAATTGCTATCCAAATTTATTAAACCATAATAATAMAGAAGACTCAAAGAAGGTACCATCTGARYCACTAAAATCAAAGTAGGAAAAATACTACACAAAAGTTCTCCTAATTGATATTCAATCTTCTTCCTCTTAAAATAAAAACTGCTAAAAAGAAAATAAACAAACATTACAGARACAAAAGACAAAACMCCAAACARCAAACTACAATTAAAATTAT-RAAYCAATCTATAA-------------
>P.decipiensE_HM147282_(reversed)
----------TAAAATTATCAAGTAAAGTCACCTCTAAAGCAATAGGTATAAAACTATGATTAACACCACAAATTTCAGAGCACTGACCATAAAAAACACCCACAGTAGGAAAACTATAAGATAAAGTAGACAAAATACCCCTTATAGCATCCAACTTAATAGACATCCT-AGGCAAAGCCCAAGAATGAATTACATCACCAGAAGTAATACAAAAACGAATATTAGTATCACAAGGAACAACACAACGATTATCGACCTCTAACAAACGTGGCTCTCCCAATTCCAACT-GATCAACAGACTTCATATAAGAATCAAACTCCAAACCAGGAATGTCTCTAAACTCATAACTTCAATACCATTGATGACCGGTTACCTTCACAGTTAAATTCCTATCCAAATTTATTAAACCATAATAATAAAGAAGACTCAAAGAAGGTACCATCTGAGCCACTAAAATCAAAGTAGGAAAAATACTACACAAAAGTTCTCCTAATTGATATTCAATCTTCTTCCTCTTAAAATAAAAAC-------------------------------------------------------------------------------------------------------
>P.krabbei_HM147279_(reversed)
----------TAAAATTATCAAGTAAAGTTACTTCTAAGGCGATAGGTATAAAACTATGATTAGCCCCACAAATCTCAGAACACTGACCATAAAAAACACCCACAGTAGGAAAACTATAAGATAAAGTAGACAAAATACCCCTCATAGCATCCAACTTAATAGATATTCT-AGGCAAAGCCCAAGAATGAATTACATCACCAGAAGTAATACAAAAACGAATATTAGTGTCACAAGGAACAACACAACGATTATCCACCTCTAACAAACGCGGCTCCCCCAACTCCAACT-GATCAACAGATTTTATATAAGAATCGAACTCCAAACCCGGGATATCCCTAAACTCATAACTCCAATACCACTGATGGCCAGTGACTTTAACAGTTAAGTTACTGTCCAAATTTATCAAACCATAATAATAAAGAAGACTCAAAGAAGGTACCATCTGAGCCACCAAAATCAAAGTAGGAAAAATACTACACAAAAGCTCACCCAATTGATACTCAATTTTCTTACTCTTAAAATAAAATC-------------------------------------------------------------------------------------------------------
>P.bulbosa_HM147280_(reversed)
----------TAAAATTATCAAGCAGAGTTACTTCCAAAGCAATAGGTATAAACCTATGGTTAGCCCCACAGATCTCAGAACACTGACCATAAAAAACACCCACAGTAGGAAAACTATAAGACAAAGTAGACAAAATACCTCTCATAGCATCCAACTTAATAGACATTCT-TGGCAAAGCTCAAGAATGAATTACATCACCAGAAGTAATACAAAAACGAATATTAGTATCACAAGGAACAACACAACGGTTGTCCACCTCTAACAAACGCGGCTCCCCCAACTCTAATT-GATCAACAGATTTTATATAAGAATCAAACTCCAAACCCGGAATATCCCTAAACTCATAACTTCAATACCATTGATGACCAGTAACCTTAACAGTTAAGTTCCTGTCCAAATTTATCAAACCATAATAATAAAGAAGACTTAAAGAAGGTACCATCTGAGCCACCAAAATCAAAGTAGGAAAAATACTACACAAAAGTTCACCTAACTGATACTCAATCTTTTTCCTCTTAAAGTAAAAAC-------------------------------------------------------------------------------------------------------
>P.cattani_KC782949_(reversed)
----------TAAAATTATCAAGTAAAGTTACTTCTAAAGCAATAGGTATAAAACTATGGTTAGCCCCGCAAATCTCAGAACACTGACCATAAAAAACACCCACAGTAGGAAAACTATAAGATAAAGTAGATAAAATACCTCTCATAGCATCCAACTTAATAGATATTCT-AGGCAAAGCTCAAGAATGAATTACATCACCAGAAGTAATACAAAAACGAATATTAGTATCACAAGGAACAACACAACGATTATCCACCTCCAACAAACGTGGCTCCCCCAATTCTAATT-GATCAACAGATTTTATATAAGAATCAAACTCCAAACCAGGAATATCCCTAAACTCGTAACTCCAGTACCACTGATGACCAGTAACTTTAACAGTTAAGTTACTGTCCAAATTTATCAAGCCATAATAATAAAGAAGACTTAAAGAGGGTACCATTTGAGCCACCAAAATTAAAGTAGGAAAAATACTACATAAAAGTTCACCCAACTGATACTCAATTTTTTTCCTCTTAAAGTAAAAAC-------------------------------------------------------------------------------------------------------
>P.azarasi_HM147281_(reversed)
----------TAAAATTATCAAGTAAAGTTACTTCTAAAGCAATAGGTATAAAACTATGATTAGCCCCACAAATCTCAGAACACTGACCATAAAAAACACCCACAGTAGGGAAGCTATAAGATAAAGTAGATAAAATACCTCTCATAGCGTCCAACTTAATAGATATCCT-GGGCAAAGCTCAAGAATGAATTACATCGCCGGAAGTAATACAAAAACGAATATTAGTGTCACAAGGAACAACACAACGATTATCAACCTCTAACAAACGCGGCTCCCCCAACTCTAATT-GATCAACAGATTTTATATAAGAATCAAACTCCAAACCGGGAATATCCCTAAACTCATAACTCCAATATCATTGATGACCAGTGACTTTAACAGTTAAATTACTGTCCAAATTTATCAAACCATAATAATAAAGAAGACTTAAAGACGGCACCATCTGAGCTACCAAAATCAAAGTAGGAAAAATACTACACAAAAGTTCACCCAATTGATACTCAATTTTTTTCCTCTTAAAGTAAAAAC-------------------------------------------------------------------------------------------------------
>P.decipiensss_HM147278_(reversed)
----------TAAAATTATCAAGTAAAGTTACTTCTAAAGCAATAGGTATAAAACTATGATTAGCCCCACAAATCTCAGAACACTGACCATAAAAAACACCCACAGTAGGAAAGCTATAAGATAAAGTGGATAAAATACCTCTCATAGCATCCAACTTAATAGATATCCT-GGGCAAAGCTCAAGAATGAATTACATCGCCAGAAGTAATACAAAAACGAATATTAGTATCACAAGGAACAACACAACGATTATCAACCTCTAACAAACGTGGCTCCCCCAACTCTAATT-GATCAACAGATTTTATATAAGAATCAAACTCCAAACCAGGAATATCCCTAAACTCATAACTCCAATATCATTGATGACCAGTAACTTTAACAGTTAAATTACTGTCCAAATTTATCAAGCCATAATAATAAAGAAGACTTAAAGACGGCACCATCTGAGCTACCAAAATCAAAGTAGGAAAAATACTACACAAAAGTTCACCCAATTGATACTCAATTTTTTTCCTCTTAAAGTAAAAAC-------------------------------------------------------------------------------------------------------
>C.margolisi_EU477212_(reversed)
----------TAAAATTATCCAACAAAGTTACCTCCAAAGCAATAGGCATAAAACTATGATTAGCACCACAAATTTCTGAACATTGACCATAAAAAACTCCCACAATAGGGAAACTATAAGATAAAGTACTAAGAATGCCGCTTATAGCATCCAACTTAATAGAAAGCCT-GGGCAAAGCTCAAGAATGGATAACATCCCCAGAAGTGATACAAAAACGAATATTCGTATCACAAGGCACAACACAACGATTATCAACCTCCAAAAGACGGGGCTCCCCCAACTCCAACT-GGTCCAAAGACTTCATATAAGAATCAAACTCCAAACCAGGGATATCCCTAAACTCATAACTTCAATACCACTGATGACCGGTAACCTTCACAGTTAAACTACTATCCAAGTTTATTAAACCATAGTAATAAAGCAAACTCAAAGATGGGATCATCTGCATAACCAAAATCAAAGTCGGGAAAACACTACACAAAAGCTCTCCAAATTGATACTCGATCTTCTTACTTTTGAAATAAAAAC-------------------------------------------------------------------------------------------------------
>C.ogmorhiniss_EU477211_(reversed)
----------TAAAATTATCCAACAAAGTCACCTCCAAAGCAATAGGTATAAAACTATGGTTAGCACCACAGATTTCTGAACACTGACCATAAAAAACTCCCACAAGAGGAAAACTATAAGATAAAGTACTAAGAATACCACTTATAGCATCCAATTTAATAGAAAGACT-AGGCAAAGCCCAAGAATGAATAACATCCCCCGAAGTGATACAAAAACGAATATTTGTATCACAGGGCACAACACAACGATTATCAACCTCCAAAAGACGAGGTTCCCCCAACTCCAACT-GGTCCAAAGACTTCATATAAGAATCAAACTCCAAACCAGGGATATCCCTAAACTCATAACTTCAATACCATTGATGACCAGTTACCTTCACAGTTAAACTACTATCAAGGTTTATTAATCCATAATAATAAAGCAGACTCAAAGACGGGATCATCTGCATAACCAAAATCAAAGTCGGAAAAACACTACACAAAAGCTCTCCAAACTGATACTCAATCTTCTTACTTTTAAAATAAAAAC-------------------------------------------------------------------------------------------------------
>C.mirounga_EU477213_(reversed)
----------TAAAATTATCTAACAAAGCCACTTCTAAAGCAATAGGCATAAAACTGTGGTTAGCACCACAAATTTCAGAGCACTGACCATAAAAAACACCCACCAAAGGAAAACTATACGACAAGGTAGACAAAATACCACTCATAGCATCTAACTTGATAGATAAACT-AGGCAAAGCCCACGAATGAATCACATCCCCGGAAGTAATACAAAAACGAATATTAGTATCACAAGGAATAACACAACGATTATCAACCTCTAAAAGACGAGGCTCACCCAACTCTAGCT-GATCCAAAGACTTCATATAAGAGTCAAACTCAAGACCCGGGATATCACTAAACTCATAACTTCAGTACCACTGATGACCAGTAACTTTAACAGTTAAACTGCTATCCAAATTCATAAGACCATAATAATATAACAAACTCAAAGAAGGCACCATCTGCACAACCAAAATTAAAGTAGGAAAAACCCTACACAAAAGTTCTCCAAACTGGTACTCAATCTTCTTACTCTTAAAATAAAAAT-------------------------------------------------------------------------------------------------------
>Ant_Cg_2_5
-------------------------------------------------------------------------TTTCAGAGCACTGACCATAAAAAACACCAACCAAAGGAAAACTATATGACAAAGTAGACAAAATACCACTCATAGCATCCAACTTAATAGATAAACT-AGGCAAAGCCCACGAATGAATCACATCCCCGGAAGTAATACAAAAACGAATATTAGTATCACAAGGAATAACACAACGATTATCAACCTCTAAAAGACGAGGCTCACCCAACTCTAACT-GATCCAAAGACTTCATATAAGAATCAAACTCAAGACCCGGGATATCACTAAACTCATAACTTCAGTACCACTGATGGCCAGTAACTTTAACAGTCAAACTACTATCCAAATTCATAAGACCATAATAATATAACAAACTCAAAGAAGGCACCATCTGCACAACCAAAATTAAAGTAGGAAAAACCCTACACAAAAGTTCTCCAAACTGATACTCAATCTTCTTACTCTTAAAATAAAAATTCCTAAGCAAAAGATAAAAAAACATAACACTAACAAAAGATAAAACCCCGAACAACAACCTACAATTAAAATTAT-RAACCAATCTAT---------------
>Ant_Cg_16_3
---------------------------------------------------------------------CAGATTTCAGAGCACTGACCATAAAAAACACCAACCAAAGGAAAACTATATGACAAAGTAGACAAAATACCACTCATAGCATCCAACTTAATAGATAAACT-AGGCAAAGCCCACGAATGAATCACATCCCCGGAAGTAATACAAAAACGAATATTAGTATCACAAGGAATAACACAACGATTATCAACCTCTAAAAGACGAGGCTCGCCCAACTCTAACT-GATCCAAAGACTTCATATAAGAATCAAACTCAAGACCCGGGATATCACTAAACTCATAACTTCAGTACCACTGATGGCCAGTAACTTTAACAGTCAAACTACTATCTAAATTCATAAGACCATAATAATATAACAAACTCAAAGAAGGCACCATCTGCACAACCAAAATTAAAGTAGGAAAAACCCTACACAAAAGTTCTCCAAACTGATACTCAATCTTCTTACTCTTAAAATAAAAATTCCTAAGCAAAAGATAAAAAAACATAACACTAACAAAAGATAAAACCCCGAACAACAACCTACAATTAAAATTAT-RAANCAATCTA----------------
>Ant_Cg_13_3
--------------------------------------------------------------------------TTCAGAGCACTGACCATAAAAAACACCAACCAAAGGAAAACTATACGACAAAGTAGACAAAATACCACTCATAGCGTCCAACTTAATAGATAAACT-AGGCAAAGCCCACGAATGAATCACATCCCCAGAAGTAATACAAAAACGAATATTAGTATCACAAGGAATAACACAACGATTATCAACCTCTAAAAGACGAGGCTCACCCAACTCTAACT-GATCCAAAGACTTCATATAAGAATCAAACTCAAGACCCGGGATATCACTAAACTCATAACTTCAGTACCACTGATGGCCAGTAACTTTAACAGTCAAACTACTATCCAAATTCATAAGACCATAATAATATAACAAACTCAAAGAAGGCACCATCTGCACAACCAAAATTAAAGTAGGAAAAACCCTGCACAAAAGTTCTCCAAACTGATACTCAATCTTCTTACTCTTAAAATAAAAATTCCTAAGCAAAAGATAAAAAAACATAACACTAACAAAAGATAAAACCCCAAACAACAAACTACAATTAAAATTAT-RAANCAATCTAT---------------
>Ant_Cg_25_2
--------------------------------------------------------------------------TTCAGAGCACTGACCATAAAAAACACCAACCAAAGGAAAACTATACGACAAAGTAGACAAAATACCACTCATAGCATCCAACTTAATAGATAAACT-AGGCAAAGCCCACGAATGGATCACATCCCCAGAAGTAATACAAAAACGAATATTAGTATCACAAGGAATAACACAACGATTATCAACCTCTAAAAGACGAGGCTCACCCAACTCTAACT-GATCCAAAGACTTCATATAAGAATCAAACTCAAGACCCGGGATATCACTAAACTCATAACTTCAGTACCACTGATGGCCAGTAACTTTAACAGTCAAACTACTATCCAAATTCATAAGACCATAGTAATATAACAAACTCAAAGAAGGCACCATCTGCACAACCAAAATTAAAGTAGGAAAAACCCTACACAAAAGTTCTCCAAACTGATACTCAATCTTCTTACTCTTAAAATAAAAATTCCTAAGCAAAAGATAAAAAAACATAACACTAACAAAAGATAAAACCCCAAACAACAACCTACAATTAAAATTAT-RAANCAATCTAT---------------
>Ant_Cg_20_5a
-------------------------------------------------------------------------TTTCAGAGCACTGACCGTAAAAAACACCAACCAAAGGAAAACTATACGACAAAGTAGACAAAATACCACTCATAGCATCTAACTTAATAGATAGACT-AGGCAAAGCCCACGAATGAATCACATCCCCGGAAGTAATACAAAAACGAATATTAGTATCACAAGGGATAACACAACGATTATCGACCTCTAAAAGACGAGGCTCACCCAACTCTAACT-GATCCAAAGACTTCATATAAGAATCAAACTCAAGACCCGGGATATCACTAAACTCATAACTTCAATACCACTGATGACCAGTAACTTTAACAGTTAAACTGCTATCCAAATTCATAAGACCATAATAATATAACAAACTCAAAGAAGGCACCATCTGCACAACCAAAATTAAAGTAGGAAAAACCCTACACAAAAGTTCTCCAAACTGATACTCAATCTTCTTACTCTTAAAATAAAAATTCCTAAACAAAAGATAAAAAAACATAACACTAACAAAAGATAAAACCCCAAACAACAACCTACAATTAAAATTAT-RAACCAATCT-----------------
>Ant_Pg_8_3.1
----------------------------------------------------------------------------CAGAGCACTGACCATAAAAAACACCAACCAAAGGAAAACTATACGACAAAGTAGACAAAATACCACTCATAGCATCTAACTTAATAGATAAACT-AGGCAAAGCCCACGAATGAATCACATCCCCAGAAGTAATACAAAAACGAATATTAGTATCACAAGGAATAACACAACGATTATCAACCTCTAAAAGACGAGGCTCACCCAACTCTAACT-GATCCAAAGACTTCATATAAGAATCAAACTCAAGACCCGGGATATCACTAAACTCATAACTTCAATACCACTGATGACCAGTAACTTTAACAGTTAAACTGCTATCCAAATTCATAAGACCATAATAATACAACAAACTCAAAGAAGGCACCATCTGCACAACCAAAATTAAAGTAGGAAAGACCCTGCACAAAAGTTCTCCAAACTGATACTCAATCTTCTTACTCTTAAAATAAAAATTCCTAAGTAAAAGATAAAAAAACATAACACTAACAAAAGATAAAACCCCAAACAACAACCTACAATTAAAATTAT-RAAYCAATC------------------
>Ant_Cw_12_5.3
---------------------------------------------------------------------CAAATTTCAGAACACTGACCATAAAAAACACCAACCAAAGGAAAACTATAAGACAAGGTAGATAAAATACCTCTTATAGCATCCAATTTAATAGACAAACT-AGGTAAAGCTCAAGAATGAATCACATCCCCAGAAGTAATACAAAAACGAATATTAGTATCACAAGGAATAACACAACGGTTATCAACCTCTAAAAGACGAGGTTCGCCCAACTCCAACT-GATCCAAAGACTTCATATAAGAATCAAACTCCAAACCAGGGATATCACTAAACTCATAACTTCAATACCACTGATGACCAGTAACTTTTACAGTTAAACTACTATCCAAATTCATAAGACCATAATAATATAACAAACTCAAAGAAGGCACCATCTGCATAACTAAAATCAAAGTAGGAAAAACTCTACACAAAAGCTCCCCAAACTGATACTCAATCTTCTTGCTCTTAAAATAAAAACTCCTAAACAAAAGATAAAAAAACATAACACTAACAAAAGACAAAACTCCAAACAACAACCTACAATTAAAATTAT-RAACCAATCTA----------------
>Ant_Pg_3_5.1
-----------------------------------------------------------------------AATTTCAGAACACTGACCATAAAAAACACCGACCAAAGGAAAACTATAAGACAAGGTAGATAAAATACCTCTTATAGCATCCAATTTAATAGACAAACT-AGGTAAAGCTCAAGAATGAATCACATCCCCGGAAGTAATACAAAAACGAATATTAGTATCGCAAGGAATAACACAACGGTTATCAACCTCTAAAAGACGAGGTTCGCCCAACTCCAACT-GATCCAAAGACTTCATATAAGAATCAAACTCCAAACCAGGAATATCCCTAAACTCATAACTTCAATACCACTGATGACCAGTAACTTTTACAGTTAAACTACTATCCAAATTCATAAGACCATAATAATATAACAAACTCAAAGAAGGCACCATCTGCATAACTAAAATCAAAGTAGGAAAAACTCTACACAAAAGCTCCCCAAACTGATACTCAATCTTCTTGCTCTTAAAATAAAAACTCCTAAACAAAAGATAAAAAAACATAACACTAACAAAAGACAAAACTCCAAACAACAACCTACAATTAAAATTAT-RAAYCAATC------------------
>Ant_Pg_10_5
----------------------------------------------------------------------------CAGAACACTGACCATAAAAAACACCAACCAAAGGAAAACTATAGGACAAGGTAGATAAAATACCTCTTATAGCATCCAGTTTGATAGACAAGCT-AGGCAGAGCTCAAGAATGAATCACATCCCCGGAAGTAATACAAAAACGAATATTAGTATCACAAGGAATAACACAACGGTTATCAACCTCTAAAAGACGAGGCTCACCTAACTCCAACT-GATCCAAAGACTTCATATAAGAATCAAACTCCAAACCAGGGATATCCCTAAACTCATAACTTCAATACCACTGATGACCAGTAACTTTAACTGTTAAACTGCTATCCAAATTCATAAGACCATAATAATATAACAAACTCAAAGAAGGCACCATCTGTATAACTAAAATCAAAGTAGGAAAAACTCTGCACAAAAGCTCTCCAAACTGATACTCAATCTTCTTGCTCTTAAAATAAAAACTCCTAAACAAAAGATAAAAAAACATAACACTAACAAAAGACAAAACCCCAAACAACAACCTACAATTAAAATTAT-RAAYCA---------------------
>Ant_Pm_3_2.1a
----------------------------------------------------------------------------------------CATAAAAAACACCAACCAAAGGAAAACTATAAGACAAAGTAGATAAAATACCTCTTATAGCATCCAATTTAATAGACAAGCT-GGGTAAAGCTCAAGAATGAATCACATCCCCGGAAGTAATACAAAAACGAATATTAGTATCACAAGGAATAACACAACGGTTATCAACCTCTAAAAGACGAGGCTCACCCAACTCCAACT-GATCCAAAGACTTCATATAAGAATCAAACTCCAAACCAGGGATATCCCTAAACTCATAACTTCAATACCACTGATGACCAGTAACTTTAACAGTTAAACTGCTATCCAAATTCATAAGACCATAGTAATATAACAGACTCAAAGAAGGCACCATCTGCATAACTAAAATCAAAGTAGGAAAAACTCTACACAAAAGCTCTCCAAACTGGTACTCAATCTTCTTACTCTTAAAATAAAAACTCCTGAACAAAAGATAAAAAAACATAACACTAACAAAAGACAAAACCCCGAACAACAACCTACAATTAAAATTAT-RAAYCAATCTATATAACTAGAAAA---
>Ant_Cw_22_3
-----------------------------------------------------------------------------------------------------------------------------------------------------------------------------------------------TCACATCCCCCGAAGTAATACAAAAACGAATATTAGTATCACAAGGAATAACACAACGATTATCAACCTCTAAAAGACGAGGCTCACCTAACTCCAACT-GATCCAAAGACTTCATATAAGAATCAAACTCCAAACCAGGGATATCCCTAAACTCATAACTTCAATACCACTGATGACCAGGAACCTTAACTGTTAAACTACTATCCAAATTTATAAGGCCATAGTAATATAACAGCCTCAAAGAAGGCACCATCTGTATAACTAAAATCAAAGTAGGAAAAACTCTACACAAAAGCTCTCCGAACTGATACTCAATCTTCTTGCTCTTAAAATAAAAACTCCTAAACAAAAGATAAAAAAACATAACACTAACAAAAGACAAAACCCCAAACAACAACCTACAATTAAAATTAT-G--------------------------
>Ant_Cw_31_3.1
-----------------------------------------------------------------CCCACAAATTTCAGAACACTGACCATAAAAAACACCAACCAAAGGAAAACTATAAGACAAGGTAGATAAAATACCTCTTATAGCATCCAATTTAATAGACAAGCT-AGGTAAAGCTCAAGAATGAATCACATCCCCAGAAGTAATACAAAAACGAATATTAGTATCACAAGGAATAACACAACGGTTATCAACCTCTAAAAGACGAGGCTCACCTAGCTCCAACTNGGTCCAAAGACTTTATATAAGAATCAAACTCCAAGCCAGGGATATCCCTAAACTCATAACTTCAATACCACTGATGACCAGTAACTTTAACTGTTAAACTACTGTCCAAATTTATAAGACCATAGTAATATAACAAACTCAAAGAAGGCACCATCTGTATAACTAAAATCAAAGTAGGAAAAACTCTGCACAAAAGCTCTCCGAACTGATACTCAATCTTCTTGCTCTTAAAATAAAAACTCCTGAACAAAAGATAAAAAAACATAACACTAACAAAAGACAAAACCCCGAACAACAACCTACAATTAAAATTAT-RAA------------------------
>Ant_Pg_6_3.2
-------------------------------------------------------------------------------AACACTGACCATAAAAAACACCAACCAAAGGGAAACTATAGAACAAGGTAGATAAAATACCTCTTATAGCATCCAATTTAATAGATAAGCT-AGGTAAAGCTCAAGAATGGATCACATCCCCAGAAGTAATACAAAAACGAATATTAGTATCACAAGGAATAACACAGCGGTTATCAACCTCTAAAAGACGAGGCTCACCCAACTCCAACT-GATCCAAAGACTTCATATAAGAATCAAACTCCAAACCAGGGATATCCCTAAACTCATAACTTCAATACCACTGATGACCAGTGACTTTAACTGTTAAACTGCTATCCAAATTTATAAGACCATAGTAATATAACAGACTCAAAGAAGGCACCATCTGTATAACTAAAATCAAAGTAGGAAAAACTCTACACAAAAGCTCTCCGAACTGATACTCAATCTTCTTACTCTTAAAATAAAAACTCCTAAACAAAAGATAAAAAAACATAACACTAACAAAAGACAAAACCCCGAACAACAACCTACAATTAAAATTAT-RAAYCAATC------------------
>Ant_Cg_22_3
------------------------------------------------------------TTAGCCCCACAAATTTCAGAACACTGACCATAAAAAACACCAACCAAAGGAAAACTATAAGACAAGGTAGATAAAATACCTCTTATAGCATCCAGTTTAATAGACAAGCT-GGGTAAAGCTCAAGAATGAATCACATCCCCAGAAGTAATACAAAAACGAATATTAGTATCACAAGGAATAACACAACGATTATCAACCTCTAAAAGACGAGGCTCACCTAACTCCAACT-GATCCAAAGACTTCATATAAGAATCAAACTCCAAACCAGGAATATCCCTAAACTCATAACTTCAATACCACTGATGACCAGTAACTTTAACTGTTAAACTGCTATCCAAATTCATAAGGCCATAGTAATATAACAAACTCAAAGAAGGCACCATCTGTATAACTAAAATCAAAGTAGGAAAAACTCTACACAAAAGCTCTCCAAACTGATACTCAATCTTCTTACTCTTAAAATAAAAACTCCTAAACAAAAGATAAAAAAACATAACACTAACAAAAGACAAAACCCCGAACAACAACCTACAATTAAAATTAT-RAA------------------------
>Ant_Cw_4_5
---------------------------------------------------------------------------------CACTGACCATAAAAAACACCAACCAAAGGAAAACTATAAGACAAGGTAGATAAAATACCTCTTATAGCATCCAATTTAATAGACAAGCT-AGGTAAAGCTCAAGAATGAATCACATCCCCAGAAGTAATACAAAAACGAATATTAGTATCACAAGGAATAACACAACGGTTATCAYCCTCTAAAAGACGAGGCTCACCTAACTCCAACT-GATCCAAAGACTTCATATAAGAATCAAACTCCAAACCAGGGATATCCCTAAACTCATAACTTCAATACCACTGATGACCAGGAACTTTAACTGTTAAACTACTATCCAAATTTATAAGGCCATAATAATATAACAGACTCAAAGAGGGCACCATCTGTATAACTAAAATCAAAGTARGAAAAACTCTACACAAAAGCTCTCCGAACTGATACTCAATCTTCTTACTCTTAAAATAAAAACTCCTAAATAAAAGATAAAAAAACATAACACTAACYAAAGACAAAACCCCGAACAACAACCTACAATTAAAATTAT----------------------------
>1Ant_Cw_20_5
-----------------------------------------------------------------------AATTTCAGAACACTGACCATAAAAAACACCAACCAAAGGAAAACTATAAGACAAGGTAGATAAAATACCTCTTATAGCATCCAATTTAATAGACAAGCT-AGGTAAAGCTCAAGAATGAATCACATCCCCAGAAGTAATACAAAAACGAATATTAGTATCACAAGGAATAACACAACGGTTATCAACCTCTAAAAGACGAGGCTCACCTAACTCCAACT-GATCCAAAGACTTCATATAAGAATCAAACTCCAAACCAGGAATATCCCTAAACTCATAACTTCAATACCACTGATGACCAGTAACTTTAACTGTTAAACTGCTATCTAAATTTATAAGACCATAGTAATATAGCAGACTTAAAGAGGGCACCATCTGTATAACTAAAATCAAAGTAGGAAAAACTCTACACAAAAGCTCTCCGAACTGGTACTCAATCTTCTTACTCTTAAAATAAAAACTCCTAAACAAAAGATAAAAAAACATAACACTAACAAAAGACAAAACCCCAAACAACAACCTACAATTAAAATTAT----------------------------
>Ant_Cw_32_4
-----------------------------------------------------------------------AATTTCAGAACACTGACCATAAAAAACACCAACCAAAGGAAAACTATAAGACAAGGTAGATAAAATACCTCTTATAGCATCCAATTTAATAGACAAGCT-AGGTAAAGCTCAAGAATGAATCACATCCCCAGAAGTAATACAAAAACGAATATTAGTATCACAAGGAATAACACAACGGTTATCAACCTCTAAAAGACGAGGCTCACCTAGCTCCAACT-GATCCAAAGACTTCATATAAGAATCAAACTCCAAACCAGGAATATCCCTAAACTCATAACTTCAATACCACTGATGACCAGTAACTTTAACTGTTAAACTGCTATCCAAATTTATAAGGCCATAATAATATAACAGACTCAAAGAGGGCACCATCTGTATAACTAAAATCAAAGTAGGAAAAACTCTACACAAAAGCTCTCCAAACTGATACTCAATCTTCTTGCTCTTAAAATAAAAACTCCTAAACAAAAGATAAAAAAACATAACACTAACAAAAGACAAAACCCCGAACAACAACCTACAATTAAAATTAT-GAA------------------------
>Ant_Pg_11_1
----------------------------------------------------------------------------------------------------------------------------------ATAAAATACCTCTTATAGCATCCAATTTAATAGACAAACT-AGGTAAAGCTCAAGAATGAATCACATCCCCAGAAGTAATACAAAAACGAATATTAGTATCACAAGGAATAACACAACGGTTATCAACCTCTAAAAGACGAGGCTCACCTAACTCCAACT-GATCCAAAGACTTCATATAAGAATCAAACTCCAAACCAGGGATATCCCTGAACTCATAACTTCAATACCACTGATGACCAGTAACTTTAACTGTTAAACTACTATCCAAATTTATAAGACCATAGTAATATAACAGACTCAAAGAGGGCACCATCTGTATAACTAAAATCAAAGTAGGAAAAACTCTACACAAAAGCTCTCCGAACTGGTACTCAATCTTCTTGCTCTTAAAATAAAAACTCCTAAACAAAAGATAAAAAAACATAACACTAACAAAAGACAAAACCCCGAACAACAACCTACAATTAAAATTAT-RAAYCAATCTATATAACTAGAAAAAA-
>Ant_Cw_20_3.1
---------------------------------------------------------------------CAAATTTCAGAACACTGACCATAAAAAACACCAACCAAAGGAAAACTATAGGACAAGGTAGATAAAATACCTCTTATAGCATCCAATTTAATAGACAAGCT-AGGTAAAGCTCAAGAATGAATCACATCCCCAGAAGTAATACAAAAACGAATATTAGTATCACAAGGAATTACACAACGGTTATCAACCTCTAAAAGACGAGGCTCACCTAACTCCAACT-GATCCAAAGACTTCATATAAGAATCAAACTCCAAACCAGGAATATCCCTAAACTCATAACTTCAATACCACTGATGACCAGTAACTTTAACTGTTAAACTGCTATCCAAATTTATAAGGCCATAGTAATATAACAGACTCAAAGAGGGCACCATCTGTATAACTAGAATCAAAGTAGGAAAAACTCTACACAAAAGCTCTCCGAACTGATACTCAATCTTCTTGCTCTTAAAATAAAAACTCCTAAACAAAAGATAAAAAAACATAACACTAACAAAAGACAAAACCCCGAACAACAACCTACAATTAAAATTAT-R--------------------------
>Ant_Pg_11_1.1
-----------------------------------------------------------------------------AGAACACTGACCATAAAAAACACCAACCAAAGGAAAACTGTAGGACAAGGTAGATAAAATACCTCTTATAGCATCCAATTTAATAGACAAGCT-AGGTAAAGCTCAAGAATGAATCACATCCCCAGAAGTAATACAAAAACGAATATTAGTATCACAAGGGATAACACAACGGTTATCAACCTCTAAAAGACGAGGCTCACCTAACTCCAACT-GATCCAAAGACTTCATATAAGAATCAAACTCCAAACCAGGGATATCCCTAAACTCATAACTTCAATACCACTGATGACCAGTAACTTTAACTGTTAAACTGCTATCCAAATTTATAAGGCCATAGTAATATAACAGACTCAAAGAGGGCACCATCTGTATAACTAAAATCAAAGTAGGAAAAACTCTACACAAAAGCTCTCCGAACTGATACTCAATCTTCTTGCTCTTAAAATAAAAACTCCTAAACAAAAGATAAAAAAACATAACACTAACAAAAGACAAAACCCCGAACAACAACCTACAATTAAAATTAT-RAATCAATCTATTAA------------
>Ant_Ni_2_3
-------------------------------------------------------------TAGCCCCACAAATTTCAGAACACTGACCATAAAAAACACCAACCAAAGGAAAACTATAGGACAAGGTAGATAAAATACCTCTTATAGCATCCAATTTAATAGACAAGCT-AGGTAAAGCTCAAGAATGAATCACATCCCCAGAAGTAATACAAAAACGAATATTAGTATCACAAGGAATAACACAACGATTATCAACCTCTAAAAGACGAGGCTCACCTAACTCCAACT-GATCCAAAGACTTCATATAAGAATCAAACTCCAAACCAGGGATATCCCTAAACTCATAACTTCAATACCACTGATGACCAGTAACTTTAACTGTTAAACTGCTATCCAAATTTATAAGACCATAGTAATATAACAGACTCAAAGAGGGCACCATCTGTATAACTAAAATCAAAGTAGGAAAAACTCTACACAAAAGCTCTCCGAACTGATACTCAATCTTCTTGCTCTTAAAATAAAAACTCCTAAACAAAAGATAAAAAAACATAACACTAACAAAAGACAAAACCCCGAACAACAACCTACAATTAAAATTAT-RAAYCAATCTAT---------------
>C.radiatum_EU477210_(reversed)
----------TAAAATTATCTAACAAGGCCACTTCCAAAGCAATAGGCATAAAACTATGATTAGCCCCACAAATTTCAGAACACTGACCATAAAAAACACCAACCAAAGGAAAACTATAAGACAAGGTAGATAAAATACCTCTTATAGCATCCAATTTAATAGACAAGCT-AGGTAAAGCTCAAGAATGAATCACATCCCCAGAAGTAATACAAAAACGAATATTAGTATCACAAGGAATAACACAACGGTTATCAACCTCTAAAAGACGAGGCTCACCTAACTCCAACT-GGTCCAAAGACTTCATATAAGAATCAAACTCCAAACCAGGAATATCCCTAAACTCATAACTTCAATACCACTGATGACCAGTAACTTTAACTGTTAAACTGCTATCCAAATTTATAAGGCCATAGTAATATAACAGACTCAAAGAGGGCACCATCTGTATAACTAAAATCAAAGTAGGAAAAACTCTGCACAAAAGCTCTCCGAACTGATACTCAATCTTCTTGCTCTTAAAATAAAAAC-------------------------------------------------------------------------------------------------------
>Ant_Cw_12_3.2
-----------------------------------------------------------------------AATTTCAGAACACTGACCATAAAAAACACCAACCAAAGGAAAACTATAAGACAAGGTAGATAAAATGCCTCTTATAGCATCCAATTTAATAGACAAGCT-AGGTAAAGCTCAAGAATGAATCACATCCCCAGAAGTAATACAAAAACGAATATTAGTATCACAAGGAATAACACAACGGTTATCAACCTCTAAAAGACGAGGCTCACCTAACTCCAACT-GATCCAAAGACTTCATATAAGAATCAAACTCCAAACCAGGGATATCCCTAAACTCATAACTTCAATACCACTGATGACCAGTAACTTTAACTGTTAAACTGCTATCCAAATTTATAAGGCCATAGTAATATAACAGACTCAAAGAGGGCACCATCTGTATAACTAAAATCAAAGTAGGAAAAACTCTACACAAAAGCTCTCCGAACTGATACTCAATCTTCTTGCTCTTAAAATAAAAACTCCTAAACAAAAGATAAAAAAACATAACACTAACAAAAGACAAAACCCCGAACAACAACCTACAATTAAAATTAT-RAACCAATCTA----------------
>Ant_Cw_19_5
---------------------------------------------------------------------------------------------------------------------------------------------------------AATTTAATAGACAAGCT-AGGTAGAGCTCAAGAATGAATCACATCCCCAGAAGTAATACAAAAACGAATATTAGTATCACAAGGGATAACACAACGGTTATCAACCTCTAAAAGACGAGGCTCACCCAACTCCAACT-GATCCAAAGACTTCATATAAGAATCAAACTCCAAACCAGGGATATCCCTAAACTCGTAACTTCAATACCACTGATGACCAGTAACTTTAACTGTTAAACTGCTATCCAAATTTATAAGACCATAGTAATATAACAGACTCAAAGAAGGCACCATCTGTATAACTAAAATCAAAGTAGGAAAAACTCTACACAAAAGCTCTCCGAACTGATACTCAATCTTCTTACTCTTAAAATAAAAACTCCTAAACAAAAGATAAAAAAACATAACACTGACAAAAGACAAAACCCCAAACAACAACCTACAATTAAAATTAT----------------------------
>Ant_Pg_9_3
-------------------------------------------------------------TAGCCCCACAAATTTCCGAACACTGACCATAAAAAACACCAACCAAAGGAAAACTATAGGACAAGGTAGATAAAATACCTCTTATAGCATCCAATTTAATAGACAAGCT-AGGTAAAGCTCAAGAATGAATCACATCCCCAGAAGTAATACAAAAACGAATATTAGTATCACAAGGAATAACACAACGGTTATCAACCTCTAAAAGACGAGGCTCACCCAACTCCAACT-GATCCAAAGACTTCATATAAGAATCAAACTCCAAACCAGGGATATCCCTGAACTCATAACTTCAATACCACTGATGACCAGTAACTTTAACTGTTAAACTACTATCCAAATTTATAAGACCATAGTAATATAACAGACTCAAAGAAGGCACCATCTGTATAACTAAAATCAAAGTAGGAAAAACTCTACACAAAAGCTCTCCAAACTGATACTCAATCTTCTTACTCTTAAAATAAAAACTCCTAAACAAAAGATAAAAAAACATAACACTGACAAAAGACAAAACCCCGAACAACAACCTACAATTAAAATTAT-RAAYCAATCTA----------------
>Ant_Cw_29_3
-------------------------------------------------------------------------------------GACCATAAAAAACACCAACCAAAGGAAAACTATAAGACAAGGTAGATAAAATACCTCTTATAGCATCCAATTTAATAGACAAGCT-AGGTAAAGCTCAAGAATGAATCACATCCCCAGAAGTAATACAAAAACGAATATTAGTATCACAAGGAATAACACAACGGTTATCAACCTCTAAAAGACGAGGCTCGCCCAACTCCAACT-GATCCAAAGACTTCATATAAGAATCAAACTCCAAACCAGGGATATCCCTGAACTCATAACTTCAATACCACTGATGACCAGTAACTTTAACTGTTAAACTGCTATCCAAATTTATAAGACCATAGTAATATAACAAACTCAAAGAAGGCACCATCTGTATAACTAAAATCAAAGTAGGAAAAACTCTACACAAAAGCTCTCCGAACTGATACTCAATCTTCTTACTCTTAAAATAAAAACTCCTAAACAAAAGATAAAAAAACATAACACT------------------------------------------------------------------------
>Ant_Pg_2_3.1
---------------------------------------------------------------GCCCCACAAATTTCCGAACACTGACCATAAAAAACACCAACCAAAGGAAAACTATAAGACAAGGTAGATAAAATACCTCTTATAGCATCCAATTTAATAAACAAGCT-AGGTAAAGCTCAAGAATGAATCACATCCCCAGAAGTAATACAAAAACGAATATTAGTATCACAAGGAATAACACAACGGTTATCAACCTCTAAAAGACGAGGCTCACCCAACTCCAACT-GATCCAAAGACTTCATATAAGAATCAAACTCCAAACCAGGGATATCCCTGAACTCATAACTTCAATACCACTGATGACCAGTAACTTTAACTGTTAAACTGCTATCCAAATTTATAAGACCATAGTAATATAACAAACTCAAAGAAGGCACCATCTGTATAACTAAAATCAAAGTAGGAAAAACTCTACACAAAAGCTCTCCGAACTGATACTCAATCTTCTTACTCTTAAAATAAAAACTCCTAAACAAAAGATAAAAAAACATAACACTGACAAAAGACAAAACCCCGAACAACAACCTACAATTAAAATTAT-GAAYCAATCT-----------------
>Ant_Cg_25_2.1
------------------------------------------------------------------------------------TGACCATAAAAAACACCGACCAAAGGAAAACTATAGGACAAGGTAGATAAAATACCTCTTATAGCATCCAATTTAATAGACAAGCT-AGGTAAAGCTCAAGAATGAATCACATCCCCAGAAGTAATACAAAAACGAATATTAGTATCACAAGGAATAACACAACGGTTATCCACCTCTAAAAGACGAGGCTCGCCCAACTCCAACT-GATCCAGAGACTTCATATAAGAATCAAACTCCAAACCAGGGATATCCCTAAACTCATAACTTCAATACCACTGATGACCAGTAACTTTAACTGTTAAACTGCTATCCAAATTTATAAGACCATAGTAATATAACAGACTCAAAGAAGGCACCATCTGTATAACTAAAATCAAAGTAGGAAAAACTCTACACAAAAGCTCTCCGAACTGATACTCAATCTTCTTACTCTTAAAATAAAAACTCCTAAACAAAAGATAAAAAAACATAACACTGACAAAAGACAAAACCCCGAACAACAACCTACAATTAAAATTAT-GAACCAATCTATATAACTAGAAAAA--
>Ant_Pm_4_9.2b
--------------------------------------------------------------------------------------------------------------AAAACTATAGGACAAGGTAGATAAAATACCTCTTATAGCATCCAATTTAATAGACAAGCT-AGGTAAAGCTCAAGAATGAATCACATCCCCAGAAGTAATACAAAAACGAATATTAGTATCACAAGGAACAACACAACGGTTATCAACCTCTAAAAGACGAGGCTCACCCAACTCCAACT-GATCCAAAGACTTCATATAAGAATCAAACTCCAAACCAGGGATATCCCTAAACTCATAACTTCAATACCACTGATGACCAGTAACTTTAACTGTTAAACTGCTATCCAAATTTATAAGACCATAGTAATATAACAGACTCAAAGAAGGCACCATCTGTATAACTAAAATCAAAGTAGGAAAAACTCTGCACAAYAGCTCTCCGAACTGATACTCAATCTTCTTACTCTTAAAATAAAAACTCCTAAACAAAAGATAAAAAAACATAACACTGACAAAAGACAAAACCCCGAACAACAACCTA-----------------------------------------
>Ant_Pg_9_2.2a
-----------------------------------------------------------------------AATTTCAGAACACTGACCATAGAAAACACCAACCAGAGGAAAACTATAGGACAAGGTAGATAAAATACCTCTTATAGCATCCAATTTAATAGACAAGCT-AGGTAAAGCTCAAGAATGAATCACATCCCCAGAAGTAATACAAAAACGAATATTAGTATCACAAGGAACAACACAACGRTTATCAACCTCTAAAAGACGAGGCTCACCCAACTCCAACT-GATCCAAAGACTTCATATAAGAATCAAACTCCAAACCAGGGATATCCCTAAACTCATAACTTCAATACCACTGATGACCAGTAACTTTAACTGTTAAACTGCTATCCAAATTTATAAGACCATAGTAATATAACAGACTCAAAGAAGGCACCATCTGTATAACTAAAATCAAAGTAGGAAAAACTCTGCACAAAAGCTCTCCGAACTGATACTCAATCTTCTTACTCTTAAAATAAAAACTCCTAAACAAAAGATAAAAAAACATAACACTGACAAAAGACAAAACCCCGAACAACAACCTACAATTAAAATTAT-RAAYCAATCTATAAAACTAGAAAAAAA
>Ant_Pg_10_2.3b
---------------------------------------------------------------GCCCCACAAATTTCAGAACACTGACCATAGAAAACACCAACCAGAGGAAAACTATAGGACAAGGTAGATAAAATACCTCTTATAGCATCCAATTTAATAGACAAGCT-AGGTAAAGCTCAAGAATGAATCACATCCCCAGAAGTAATACAAAAACGAATATTAGTATCACAAGGAACAACACAACGGTTATCAACCTCTAAAAGACGAGGCTCACCCAACTCCAACT-GATCCAAAGACTTCATATAAGAATCAAACTCCAAACCAGGGATATCCCTAAACTCATAACTTCAATACCACTGATGACCAGTAACTTTAACTGTTAAACTGCTATCCAAATTTATAAGACCATAGTAATATAACAGACTCAAAGAAGGCACCATCTGTATAACTAAAATCAAAGTAGGAAAAACTCTGCACAAAAGCTCTCCGAACTGATACTCAATCTTCTTACTCTTAAAATAAAAACTCCTAAACAAAAGATAAAAAAACATAACACTGACAAAAGACAAAACCCCGAACAACAACCTACAATTAAAATTAT-RAAYCAATCTATAA-------------
>Ant_Pg_8_2
-------------------------------------------------------------TAGCACCACAAATCTCAGAACATTGCCCATAAAATACCCCTACCACAGGAAAACTATACGACAAAGTAGATAAAATACCTCTCATAGCATCTAATTTAATAGACAGCCT-GGGCAAAGCCCAAGAATGAATCACATCACCAGAAGTGATACAAAACCGGATATTAGTATCACAAGGAACAACACAACGATTATCAACCTCTAATAAACGAGGCTCCCCCAGCTCTAACT-GATCCAAAGACTTCATATAAGAATCAAACTCAAGACCAGGGATATCCCTAAACTCATAGCTTCAATACCATTGATGGCCAGTAACTTTAACAGTTAAACTACTATCAAGATTTATAAGACCATAGTAATACAACAAACTTAAAGAAGGCACCATCTGCACAACCAAAATCAAAGTAGGAAACACACTACATAACAACTCCCCAAATTGGTACTCAATCTTCTTACTCTTAAAATAGAAATTACTAGACAAAAGGTAAAAAAATATAATAGTAACAAAAGATAAAACACCAAACAACAACCTACAATTAAAATTAT-RAAYCAATCT-----------------
>Ant_Cw_23_2.2a
--------------------------------------------------------------AGCACCACAAATCTCAGAACATTGCCCATAAAATACCCCTACCACAGGAAAACTGTAAGACAAAGTAGATAAAATACCTCTCATAGCATCTAACTTAATAGACAGCCT-GGGCAAAGCCCAAGAATGAATCACATCACCAGAAGTGATACAGAACCGGATATTAGTATCACAAGGAACAACACAACGATTATCGACCTCCAATAAACGAGGCTCCCCCAACTCTAACT-GATCCAAAGACTTCATATAAGAATCAAACTCAAGACCAGGGACATCCCTAAACTCATAACTTCAATACCATTGATGACCAGTCACTTTAACAGTTAAGCTACTATCAAGGTTTATAAGACCATAGTAATATAACAAACTTAAAGAAGGCACCATCTGCACAACCAAAATCAAAGTAGGAAACACACTACATAACAACTCCCCAAATTGGTACTCAATCTTCTTACTCTTAAAATAAAAATTACTAGACAAAAGGTAAAAAAATATAATAGTAACAAAAGACAAAACACCAAACAACAACCTACAATTAAAATTAT-GAACCAATC------------------
>Ant_Pm_3_2.1f
-----------------------------------------------------------------------------------CTGCCCATAAAATACTCCTACCACAGGAAAACTATAAGACAAAGTAGATAAAATACCTCTCATAGCATCTAATTTAATAGATAACCT-GGGCAAAGCCCAAGAATGAATCACATCACCAGAAGTGATACAAAACCGGATATTAGTATCACAAGGAACAACACAACGATTATCGACCTCTAATAAACGAGGCTCCCCCAACTCTAACT-GATCTAAAGACTTCATATAAGAATCAAACTCAAGACCAGGGATATCCCTAAACTCATAGCTTCAATACCACTGATGACCAGTCACCTTAACAGTTAAACTACTATCAAGGTTTATAAGACCATAGTAATACAACAAACTTAAAGAAGGCACCATCTGCACAACCAAAATCAAAGTAGGAAACACACTACATAACAACTCCCCAAATTGGTACTCAATCTTCTTACTCTTAAAATAAAAATTACTAGACAAAAGGTAAAAAAATATAATAGTAACAAAAGATAAAACACCAAACAACAACCTACAATTAAAATTAT-RAAYCAATC------------------
>Ant_Pm_4_2n
-----------------------------------------------------------------------------------TTGCCCATAAAATACTCCTACCACAGGAAAGCTATAAGACAAAGTAGATAAAATACCTCTCATAGCATCTAATTTAATAGATAACCT-GGGCAAAGCCCAAGAATGAATCACATCGCCAGAAGTGATACAAAACCGGATATTAGTATCACAAGGAACAACACAACGATTATCGACCTCTAATAAACGAGGCTCCCCCAACTCTAACT-GATCCAAAGACTTCATATAAGAATCAAACTCGAGACCAGGGATATCCCTAAACTCATAACTTCAATACCATTGATGACCAGTCACTTTAACAGTTAAACTGCTATCAAGGTTTATAAGACCATAATAGTACAACAAACTTAAAGAAGGCACCATCTGCACAACCAAAATCAAAGTAGGAAACACACTACATAACAACTCCCCAAATTGGTACTCAATCTTCTTACTCTTAAAATAAAAATTACTAGACAAAAGGTAAAAAAATATAATAGTAACAAAAGACAAAACACCAAACAACAACCTACAATTAAAATTAT-GAATCAATCTATATAAACTAGAAAAA-
>Ant_Pg_10_9.1
---------------------------------------------------------------------CAAATCTCAGAACATTGCCCATAAAATACTCCTACCACAGGAAAACTGTARGACAAAGTAGATAAAATACCTCTCATAGCATCCAATTTAATAGATAGCCT-GGGCAAAGCCCAAGAATGAATCACATCACCAGAAGTGATACAAAACCGRATATTAGTATCACAAGGAACAACACAACGATTATCAACCTCTAATAAACGAGGCTCCCCCAACTCTAACT-GATCCAAAGACTTCATATAAGAATCAAACTCGAGACCAGGGATATCCCTGAACTCGTAACTTCAATACCATTGATGACCAGTCACTTTAACAGTTAAACTGCTATCAAGGTTTATAAGACCATAGTAATACAACAAACTTAAAGAAGGCACCATCTGCACAACCAAAATCAAAGTAGGAAACACACTACATAACAACTCCCCAAATTGRTACTCAATCTTCTTACTCTTAAAATAAAAATTACTAGACAAAAGRTAAAAAAATATAATAGTAACAAAAGATAAAACACCAAACAACAACCTACAATTAAAATTAT-RAAYCAATCTAT---------------
>Ant_Pm_4_2c
------------------------------------------------------------------CCACAAATCTCAGAACATTGCCCATAAAATACTCCTACCACAGGAAAACTATAAGACAAAGTAGATAAAATACCTCTCATAGCATCTAACTTAATAGACAACCT-GGGCAAAGCCCAAGAATGAATCACATCACCAGAAGTGATACAAAACCGGATATTAGTATCACAAGGAACAACACAACGATTATCGACCTCCAATAAACGAGGCTCCCCCAACTCTAACT-GATCCAAAGACTTCATATAAGAATCAAACTCGAGACCAGGGATATCCCTAAACTCATAACTTCAATACCATTGATGACCAGTCACTTTAACAGTTAAACTGCTATCAAGGTTTATAAGACCATAGTAATATAACAAACTTAAAGAAGGCACCATCTGCACAACCAAAATCAAAGTAGGAAACACACTACATAACAACTCCCCAAATTGGTACTCAATCTTCTTTCTCTTAAAATAAAAATTACTAGACAAAAGGTAAAAAAATATAATAGTAACAAAAGATAAAACACCAAACAACAACCTACAATTAAAATTAT-RAAYCAATCTA----------------
>Ant_Cw_19_2.2b
---------------------------------------------------------------GCACCGCAAATCTCAGAACATTGCCCATAAAATACTCCTACCACAGGAAAACTGTAAGACAAAGTAGACAAAATACCTCTCATAGCATCTAATTTAATAGACAGCCT-GGGCAGAGCCCAAGAATGAATCACATCACCAGAAGTGATACAAAACCGGATATTAGTATCACAAGGAACAACACAACGATTATCGACCTCTAATAAACGAGGCTCCCCCAACTCTAACT-GATCCAAAGACTTCATATAGGAATCAAACTCGAGACCAGGGATATCCCTAAACTCATAACTTCAATACCATTGATGACCAGTCACTTTAACAGTTAAACTACTATCAAGGTTTATAAGACCATAGTAGTACAACAAACTTAAAGAAGGCACCATCTGCACAACCAAAATCAAAGTAGGAAACACACTACATAACAACTCCCCAAATTGGTACTCAATCTTCTTACTCTTAAAATAAAAATTACTAGACAAAAGATAAAAAAATATAATAGTAACAAAAGATAAAACACCAAACAACAACCTACAATTAAAATTAT-RAAYCAATCTA----------------
>Ant_Cw_19_2.3
-------------------------------------------------------------------------------------GCCCATAAAATACTCCTACCACAGGAAAACTGTAAGACAAAGTAGACAAAATACCTCTCATAGCATCTAATTTAATAGACAGCCT-GGGYAAAGCCCAAGAATGAATCACATCACCAGAAGTGATACAGAACCGGATATTAGTATCACAAGGAACAACACAACGATTATCGACCTCCAATAAACGAGGCTCCCCCAACTCTAACT-GATCCAAAGACTTCATATAAGAATCAAACTCGAGACCAGGGATATCCCTAAACTCATAACTTCAATACCATTGATGACCAGTCACTTTAACAGTCAAACTGCTATCAAGATTTATAAGACCATAATAATACAACAAACTTAAAGAAGGCACCATCTGCACAACCAAAATCAAAGTAGGAAACACACTACATAACAACTCCCCAAATTGGTACTCAATCTTCTTACTCTTAAAATAAAAATTACTAGACAAAAGGTAAAAAAATATAATAGTAACAAAAGATAAAACAC-------------------------------------------------------
>Ant_Pg_12_2.2
-------------------------------------------------------------TAGCACCACAAATCTCAGAACATTGCCCATAAAATACTCCTACCACAGGAAAACTATAAGATAAAGTAGATAAAATACCTCTCATAGCATCTAATTTAATAGATAACCT-GGGCAAAGCCCAAGAATGAATCACATCACCAGAAGTGATACAGAACCGGATATTAGTATCACAAGGAACAACACAACGATTATCGACCTCTAATAAACGAGGCTCCCCCAACTCTAACT-GATCCAAAGACTTCATATAAGAATCAAACTCAAGACCAGGGATATCCCTAAACTCATAACTTCAATACCATTGATGACCAGTCACTTTAACAGTTAAACTACTATCAAGGTTTATAAGACCATAGTAATACAACAAGCTTAAAGAAGGCACCATCTGCACAACCAAAATCAAAGTAGGAAACACACTACATAACAACTCCCCAAATTGGTACTCAATCTTCTTACTCTTAAAATAAAAATTACTAGACAAAAGGTAAAAAAATATAATAGTAACAAAAGATAAAACACCAAATAACAACCTACAATTAAAATTAT-RAAYCAATC------------------
>Ant_Pm_2_4
---------------------------------------------------------------------------TCAGAACATTGCCCATAAAATACTCCTACCACAGGAAAACTATAAGACAAAGTAGATAAAATACCTCTCATAGCATCTAATTTAATAGACAGCCT-GGGCAAAGCCCAAGAATGGATCACATCACCAGAAGTGATACAGAACCGGATATTAGTATCACAAGGAACAACACAACGATTATCGACCTCTAATAAACGAGGCTCCCCCAACTCTAACT-GATCCAAAGACTTCATATAAGAATCAAACTCAAGACCAGGGATATCCCTAAACTCATAACTTCAATACCATTGATGACCAGTCACCTTAACAGTTAAACTGCTATCAAGGTTTATAAGACCGTAGTAATACAACAAACTTAAAGAAGGCACCATCTGCACAACCAAAATCAAAGTAGGAAACACACTACACAACAACTCCCCAAATTGGTACTCAATCTTCTTACTCTTAAAATAAAAATTACTAGACAAAAGGTAAAAAAATATAATAGTAACAAAAGATAAAACACCAAACAACAACCTACAATTAAAATTAT-GAAYCAATCTA----------------
>Ant_Pg_7_2
------------------------------------------------------------TTAGCACCGCAAATCTCAGAACATTGCCCATAAAACACTCCTACCACAGGAAAACTATAAGACAAAGTAGATAAAATACCTCTCATAGCATCTAATTTAATAGATAGCCT-GGGCAAAGCCCAAGAATGAATCACATCACCAGAAGTGATACAGAACCGGATATTAGTATCACAAGGAACAACACAACGATTATCGACCTCTAATAAACGAGGTTCCCCCAACTCTAACT-GATCCAAAGACTTCATATAAGAATCAAACTCGAGACCAGGGATATCCCTAAACTCATAACTTCAATACCATTGATGACCAGTCACTTTAACAGTTAAACTGCTATCAAGGTTTATAAGACCATAGTAATACAACAAACTTAAAGAAGGCACCATCTGCACAACCAAAATCAAAGTAGGAAACACACTACATAACAACTCACCAAATTGGTACTCAATCTTCTTACTCTTAAAATAAAAATTACTAGACAAAAGATAAAAAAATATAATAGTAACAAAAGATAAAACACCGAACAACAAACTACAATTAAAATTAT-RAAYCAATCTATAAAACTAGAAAAA--
>C.osculatumD_EU477205_(reversed)
----------TAAAATTATCCAACAAAGTTACCTCCAAAGCAATAGGTATAAAACTATGATTAGCACCACAAATCTCAGAACATTGCCCATAAAATACTCCTACCACAGGAAAACTGTAAGACAAAGTAGATAAAATACCTCTCATAGCATCTAATTTAATAGACAGCCT-GGGTAAAGCCCAAGAATGAATCACATCACCAGAAGTGATACAAAACCGGATATTAGTATCACAAGGAACAACACAACGATTATCGACCTCTAATAAACGAGGCTCCCCCAACTCTAACT-GATCCAAAGACTTCATATAAGAATCAAACTCGAGACCAGGAATATCCCTAAACTCATAACTTCAATACCATTGATGACCAGTCACTTTAACAGTTAAACTACTATCAAGGTTTATAAGACCATAGTAATACAACAAACTTAAAGAAGGCACCATCTGCACAACCAAAATCAAAGTAGGAAACACACTACATAACAACTCCCCAAATTGGTACTCAATCTTCTTACTCTTAAAATAAAAAT-------------------------------------------------------------------------------------------------------
>Ant_Pm_1_2b
----------------------------------------------------------------------AAATCTCAGAACATTGCCCATAAAATACTCCTACCACAGGAAAACTGTAAGACAAAGTAGATAGAATACCTCTCATAGCATCTAATTTAATAGATAACCT-GGGCAAAGCCCAAGAATGAATCACATCACCAGAAGTGATACAGAACCGGATATTAGTATCACAAGGAACAACACAACGATTATCGACCTCTAATAAACGAGGCTCCCCCAACTCTAACT-GATCCAAAGACTTCATATAAGAATCAAACTCAAGACCAGGGATATCCCTAAACTCATAACTTCAATACCATTGATGACCAGTTACTTTAACAGTTAAACTGCTATCAAGATTTATAAGACCATAGTAATACAACAAACTTAAAGAAGGCACCATCTGCACAACCAAAATCAAAGTAGGAAACACACTACATAACAACTCCCCAAATTGGTACTCAATCTTCTTACTCTTAAAATAAAAATTACTAGATAAAAGGTAAAAAAATATAATAGTAACAAAAGATAAAACACCAAACAACAACCTACAATTAAAATTAT-RAAYCAATCTAT---------------
>Ant_Pm_2_2
-----------------------------------------------------------------------AATCTCAGAACATTGCCCATAAAATACTCCTACCACAGGAAAACTGTAAGACAAAGTAGATAAGATACCTCTCATAGCATCTAATTTAATAGATAGCCT-GGGCAAAGCCCAAGAATGAATCACATCACCAGAAGTGATACAGAACCGGATATTAGTATCACAAGGAACAACACAACGATTATCGACCTCTAACAAACGAGGCTCTCCCAACTCTAACT-GATCCAAAGACTTCATATAAGAATCAAACTCGAGACCAGGGATATCCCTAAACTCATAACTTCAATACCATTGATGACCAGTCACTTTAACAGTTAAACTGCTATCAAGGTTTATAAGACCATAGTAATACAACAAACTTAAAGAAGGCACCATCTGCACAACCAAAATCAAAGTAGGAAACACACTACATAACAACTCCCCAAATTGGTACTCAATCTTTTTACTCTTAAAATAAAAATTACTAGACAAAAGGTAAAAAAATATAATAGTAACAAAAGATAAAACACCAAACAACAACCTACAATTAAAATTAT-RAAYCAATCTA----------------
>Ant_Pg_11_4.2c
-------------------------------------------------------------------------TCTCAGAACATTGCCCATAAAATACTCCTACCACAGGAAAACTGTAAGACAAAGTAGATAAAATACCTCTCATAGCATCTAATTTAATAGATAGCCT-GGGCAAAGCCCAAGAATGAATCACATCGCCAGAAGTGATACAGAACCGGATATTAGTATCACAAGGAACAACACAACGATTATCGACCTCTAATAAACGAGGCTCCCCCAACTCTAACT-GATCCAAAGACTTCATATAAGAATCAAACTCGAGACCAGGGATATCCCTAAACTCGTAACTTCAATACCATTGATGACCAGTCACTTTAACAGTTAAACTGCTATCAAGGTTTATAAGACCATAGTAATACAACAAACTTAAAGAAGGCACCATCTGCACAACCAAAATCAAAGTAGGAAACACACTACATAACAACTCCCCAAATTGGTACTCAATCTTCTTACTTTTAAAATAAAAATTACTAGACAAAAGGTAAAAAAATATAATAGTAACAAAAGATAAAACACCAAACAACAACCTACAGTTAAAATTAT-RAAYCAATCTATATAACTAGAAAAAAA
>Ant_Cw_19_2.2a
------------------------------------------------------CTATGATTAGCACCGCAAATCTCAGAACATTGCCCATAAAATACTCCTACCACAGGAAAACTATAAGACAAAGTAGATAAAATACCTCTCATAGCATCTAATTTAATAGATAACCT-GGGCAAAGCCCAAGAATGAATCACATCACCAGAAGTGATACAAAACCGGATATTAGTATCACAAGGAACAACACAACGATTATCAACCTCTAATAAACGAGGCTCCCCCAACTCTAACT-GATCCAAAGACTTCATATAAGAATCAAACTCGAGACCAGGGATATCCCTAAACTCATAACTTCAATACCATTGATGACCAGTCACTTTAACAGTTAAACTGCTATCAAGGTTTATAAGACCATAGTAATACAACAAACTTAAAGAAGGCACCATCTGTACAACCAAAATCAAAGTAGGAAACACACTACATAACAACTCCCCAAATTGGTACTCAATCTTCTTACTCTTAAAATAAAAATTACTAGACAAAAGGTAAAAAAATATAATAGTAACAAAAGATAAAACACCAAACAACAACCTACAATTAAAATTAT-RAACCAATCTA----------------
>Ant_Cw_18_2.1
----------------------------------------------------------------------------------------------------------------AACTGTAAGACAAAGTAGATAAAATACCTCTCATAGCATCTAATTTAATAGATAACCT-GGGCAAAGCCCAAGAATGAATCACATCACCAGAAGTGATACAAAACCGGATATTAGTATCACAAGGAACAACACAACGATTATCGACCTCTAATAAACGAGGCTCCCCCAACTCTAACT-GATCCAAAGACTTCATATAAGAATCAAACTCGAGACCAGGGATATCCCTAAACTCATAACTTCAATACCATTGATGACCAGTCACTTTAACAGTTAAACTGCTATCAAGGTTTATAAGACCATAGTAATACAACAAACTTAAAGAAGGCACCATCTGCACAACCAAAATCAAAGTAGGAAACACACTACATAACAACTCCCCAAATTGGTACTCAATCTTCTTACTCTTAAAATAAAAATTACTAGACAAAAGGTAAAAAAATATAATAGTAACAAAAGATAAAACACCAAACAACAACCTACAATTAAAATTAT-GAACCAATCTATTAA------------
>Ant_Cw_18_2.2
------------------------------------------------------------TTAGCACCGCAAATCTCAGAACATTGCCCATAAAATACTCCTACCACAGGAAAACTATAAGACAAAGTAGATAAAATACCTCTCATAGCATCTAATTTAATAGACAACCTAGGGCAAAGCCCAAGAATGAATCACATCACCAGAAGTGATACAGAACCGGATATTAGTATCACAAGGAACAACACAACGATTATCGACCTCTAATAAACGAGGCTCCCCCAACTCTAACT-GATCCAAAGACTTCATATAAGAATCAAACTCGAGACCAGGGATATCCCTAAACTCATAACTTCAATACCATTGATGACCAGTCACCTTAACAGTTAAACTGCTATCAAGGTTTATAAGACCATAGTAATACAACAAACTTAAAGAAGGCACCATCTGCACAACCAAAATCAAAGTAGGAAACACACTACATAACAACTCCCCAAATTGGTACTCAATCTTCTTACTCTTAAAATAAAAATTACTAGACAAAAGGTAAAAAAATATAATAGTAACAAAAGATAAAACACCAAACAACAACCTACAATTAAAATTAT-RAACCA---------------------
>Ant_Ni_2_2
-------------------------------------------------------------TAGCACCGCAAATCTCAGAACATTGCCCGTAAAATACTCCTACCACAGGAAAACTGTAAGACAAAGTAGATAAAATACCTCTCATAGCATCTAATTTAATAGACAGCCT-GGGCAAAGCCCAAGAATGAATCACATCACCAGAAGTGATACAAAACCGGATATTAGTATCACAAGGAACAACACAACGATTATCGACCTCTAATAAACGAGGCTCCCCCAACTCTAACT-GATCCAAAGACTTCATATAAGAATCAAACTCAAGACCAGGGATATCCCTAAACTCATAACTTCAATACCACTGATGACCAGTCACTTTAACAGTTAAGCTACTATCAAGGTTTATAAGACCATAGTAATACAACAAACTTAAAGAAGGCACCATCTGCACAACCAAAATCAAAGTAGGAAACACACTACATAACAACTCCCCAAATTGGTACTCAATCTTCTTACTCTTAAAATAAAAATTACTAGACAAAAGGTAAAAAAATATAATAGTAACAAAAGATAAAACACCAAACAACAACCTACAATTAAAATTAT-RAAYCAATCTATATAA-----------
>Ant_Pg_5_2.1
----------------------------------------------------------GATTAGCACCACAAATCTCAGAACATTGCCCATAAAATACTCCTACCACAGGAAAACTATAAGACAAAGTAGATAAAATACCTCTCATAGCATCTAATTTAATAGATAGCCT-AGGCAAAGCCCAAGAATGAATCACATCACCAGAAGTGATACAGAACCGGATATTAGTATCACAAGGAACAATACAACGATTATCGACCTCTAATAAACGAGGCTCCCCCAACTCTAACT-GATCCAAAGACTTCATATAAGAATCAAACTCGAGACCAGGGATATCCCTAAACTCATAACTTCAATACCATTGATGACCAGTCACTTTAACAGTTAAACTGCTATCAAGGTTTATAAGACCATAGTAATACAACAAACTTAAAGAAGGCACCATCTGCACAACCAAAATTAAAGTAGGAAACACACTACATAACAACTCCCCAAATTGGTACTCAATCTTCTTACTCTTAAAATAAAAATTACTAGACAAAAGGTAAAAAAATATAATAGTAACAAAAGATAAAACACCAAACAACAACCTACAATTAAAATTAT-RAAYCAATCT-----------------
>Ant_Cw_22_2.1
-----------------------------------------------------------------------------AGAACATTGCCCATAAAATACTCCTACCACAGGAAAACTGTAAGACAAAGTAGATAAAATACCTCTCATAGCATCTAATTTAATAGATAGCCT-GGGCAAAGCCCAAGAATGAATCACATCACCAGAAGTAATACAGAACCGGATATTAGTATCACAAGGAACAACACAACGATTATCGACCTCTAATAAACGAGGCTCCCCCAACTCTAACT-GATCCAAAGACTTCATATAAGAATCAAACTCAAGACCAGGGATATCCCTAAACTCATAACTTCAATACCATTGATGACCAGTCACTTTAACAGTTAAACTGCTATCAAGGTTTATAAGACCATAGTAATACAACAAACTTAAAGAAGGCACCATCTGCACAACCAAAATCAAAGTAGGAAACACACTACACAACAACTCCCCAAATTGGTACTCAATCTTTTTACTCTTAAAATAAAAATTACTAGACAAAAGGTAAAAAAATATAATAGTAACAAAAGATAAAACACCAAACAACAACCTACAATTAAAATTAT----------------------------
>Ant_Pm_3_2.1g
------------------------------------------------------------------------------------------------------------GGAAAACTGTAAGACAAAGTAGATAAAATGCCCCTCATAGCATCTAATTTAATAGACAGCCT-GGGCAAAGCCCAAGAATGAATCACATCACCAGAAGTGATACAGAACCGGATATTAGTATCACAAGGAACAACACAACGATTATCGACCTCTAATAAACGAGGCTCCCCCAACTCTAACT-GATCCAAAGACTTCATATAAGAATCAAACTCGAGACCAGGGATATCCCTGAACTCATAACTTCAATACCATTGATGACCAGTCACTTTAACAGTTAAACTGCTATCAAGGTTTATAAGACCATAGTAATACAACAAACTTAAAGAAGGCACCATCTGCACAACCAAAATCAAAGTAGGAAACACACTACATAACAACTCCCCAAATTGGTACTCAATCTTCTTACTCTTAAAATAAAAATTACTAGACAAAAGGTAAAAAAATATAATAGTAACAAAAGATAAAACACCAAACAACAACCTACAATTAAAATTAT-RAAYCAATCTATATAACTAGAAAAA--
>Ant_Cw_20_2
------------------------------------------------------------TTAGCACCGCAAATCTCAGAACATTGCCCATAAAATACTCCTACCACAGGAAAACTGTAAGACAAAGTAGATAAAATACCTCTCATAGCATCTAATTTAATAGACAGCCT-GGGCAAAGCCCAAGAATGAATCACATCACCAGAAGTGATACAGAACCGGATATTAGTATCACAAGGAACAACACAACGATTATCAACCTCTAATAAACGAGGCTCCCCCAACTCTAACT-GATCCAAAGACTTCATATAAGAATCAAACTCGAGACCAGGGATATCCCTAAACTCATAACTTCAATACCATTGATGACCAGTCACTTTAACAGTTAAACTGCTATCAAGGTTTATAAGACCATAGTAATACAACAAACTTAAAGAAGGCACCATCTGCACAACCAAAATCAAAGTAGGAAACACACTACATAACAACTCCCCAAATTGGTACTCAATCTTCTTACTCTTAAAATAAAAATTACTAGACAAAAGGTAAAAAAATATAATAGTAACAAAAGATAAAACACCAAACAACAACCTACAATTGAAATTAT----------------------------
>Ant_Pg_15_2.7
----------------------------------------------------------GATTAGCACCGCAAATCTCAGAACATTGCCCGTAAAATACTCCTACCACAGGAAAACTGTAAGACAAAGTAGATAAAATACCTCTCATAGCATCTAATTTAATAGACAGCCT-GGGCAAAGCCCAAGAATGAATCACATCACCAGAAGTGATACAGAACCGGATATTAGTATCACAAGGAACAACACAACGATTATCGACCTCTAATAAACGAGGCTCCCCCAACTCTAACT-GATCCAAAGACTTCATATAAGAATCAAACTCGAGACCAGGGATATCCCTAAACTCATAACTTCAATACCATTGATGACCAGTCACTTTAACAGTTAAACTGCTATCAAGGTTTATAAGACCATAGTAATACAACAAACTTAAAGAAGGCACCATCTGCACAACCAAAATCAAAGTAGGAAACACACTACATAACAACTCCCCAAATTGGTACTCAATCTTCTTACTCTTAAAATAAAAATTACTAGACAAAAGGTAAAAAAATATAATAGTAACAAAAGATAAAACACCAAACAACAACCTACAATTAAAATTAT-RAAYCAATCT-----------------
>Ant_Pg_10_2.6a
----------------------------------------------------------GATTAGCACCACAAATCTCAGAACATTGCCCGTAAAACACTCCTACCACAGGAAAACTGTAAGACAAAGTAGATAAAATACCTCTCATAGCATCTAATTTAATAGACAGCCT-GGGCAAAGCCCAAGAATGAATCACATCACCAGAAGTGATACAGAACCGGATATTAGTATCACAAGGAACAACACAACGATTATCAACCTCTAATAAACGAGGCTCCCCCAACTCTAACT-GATCCAAAGACTTCATATAAGAATCAAACTCAAGACCAGGGATATCCCTAAACTCATAACTTCAATACCATTGATGACCAGTCACTTTAACAGTTAAACTGCTATCAAGGTTTATAAGACCATAGTAATACAACAAACTTAAAGAAGGCACCATCTGCACAACCAAAATCAAAGTAGGAAACACACTACATAACAACTCCCCAAATTGGTACTCAATCTTCTTACTCTTAAAATAAAAATTACTAGACAAAAGGTAAAAAAATATAATAGTAACAAAAGATAAAACACCAAACAACAACCTACAATTAAAATTAT-RAAYCAATCTA----------------
>Ant_Pm_4_9.2a
---------------------------------------------------------------------CAAATCTCAGAACATTGCCCGTAAAACACTCCTACCACAGGAAAACTGTAAGACAAAGTAGATAAAATACCTCTCATAGCATCTAATTTAATAGACAGCCT-GGGCAAAGCCCAAGAATGAATCACATCACCAGAAGTGATACAGAACCGGATATTAGTATCACAAGGAACAACACAACGATTATCAACCTCTAATAAACGAGGCTCCCCCAACTCTAACT-GATCCAAAGACTTCATATAAGAATCAAACTCAAGACCAGGGATATCCCTAAACTCATAACTTCAATACCATTGATGACCAGTCACTTTAACAGTTAAACTGCTATCAAGGTTTATAAGACCATAGTAATACAACAAACTTAAAGAAGGCACCATCTGCACAACCAAAATCAAAGTAGGAAACACACTACATAACAACTCCCCAAATTGGTACTCAATCTTCTTACTCTTAAAATAAAAATTACTAGACAAAAGGTAAAAAAATATAATAGTAACAAAAGATAAAACACCAAACAACAACCTACAATTAAAATTAT-GAAYCAATCTAT---------------
>Ant_Pm_4_2e
---------------------------------------------------------------------------------CATTGCCCATAAAATACTCCTACCACAGGAAAACTGTAAGACAAAGTAGATAAAATACCCCTCATAGCATCTAATTTAATAGATAGCCT-GGGCAAAGCCCAAGAATGAATCACATCACCAGAAGTGATACAGAACCGGATATTAGTATCACAAGGAACAACACAACGATTATCAACCTCTAATAAACGAGGCTCCCCCAACTCTAACT-GATCCAAAGACTTCATATAAGAATCAAACTCGAGACCAGGGATATCCCTAAACTCGTAACTTCAATACCATTGATGACCAGTCACTTTAACAGTTAAACTGCTATCAAGGTTTATAAGACCATAGTAATACAACAAACTTAAAGAAGGCACCATCTGCACAACCAAAATCAAAGTAGGAAACACACTACATAACAACTCCCCAAATTGGTACTCAATCTTCTTACTCTTAAAATAAAAATTACTAGACAAAAGGTAAAAAAATATAATAGTAACAAAAGATAAAACACCAAACAACAACCTACAATTAAAATTAT-RAAYCAATCTATATAACTAGAAAA---
>Ant_Pm_3_2.1d
----------------------------------------------------------------------------------------CATAAAATACTCCTACCACAGGAAAACTGTAAGACAAAGTAGATAAAATACCTCTCATAGCATCTAATTTAATAGATAGCCT-GGGCAAAGCCCAAGAATGAATCACATCACCAGAAGTGATACAGAACCGGATATTAGTATCACAAGGAACAACACAACGATTATCAACCTCTAATAAACGAGGCTCCCCCAACTCTAACT-GATCCAAAGACTTCATATAAGAATCAAACTCAAGACCAGGGATATCCCTAAACTCATAACTTCAATACCATTGATGACCAGTCACTTTAACAGTTAAACTGCTATCAAGGTTTATAAGACCATAGTAATACAACAAACTTAAAGAAGGCACCATCTGCACAACCAAAATCAAAGTAGGAAACACACTACATAACAACTCCCCAAATTGGTACTCAATCTTCTTACTCTTAAAATAAAAATTACTAGACAAAAGGTAAAAAAATATAATAGTAACAAAAGATAAAACACCAAACAACAACCTACAATTAAAATTAT-RAAYCAATCTAT---------------
>Ant_Pm_4_2a
---------------------------------------------------------------------------------CATTGCCCATAAAATACTCCTACCACAGGAAAACTATAAGACAAAGTAGATAAAATACCTCTCATAGCATCTAATTTAATAGATAGCCT-GGGCAAAGCCCAAGAATGAATCACATCGCCCGAAGTGATACAGAACCGGATATTAGTATCACAAGGAACAACACAACGATTATCAACCTCTAATAAACGAGGCTCCCCCAACTCTAACT-GATCCAAAGACTTCATATAAGAATCAAACTCGAGACCAGGGATATCCCTAAACTCATAACTTCAATACCATTGATGACCAGTCACTTTAACAGTTAAACTGCTATCAAGGTTTATAAGACCATAGTAGTACAACAAACTTAAAGAAGGCACCATCTGCACAACCAAAATCAAAGTAGGAAACACACTACATAACAACTCCCCAAATTGGTACTCAATCTTCTTACTCTTAAAATAAAAATTACTAGACAAAAGGTAAAAAAATATAATAGTAACAAAAGATAAAACACCAAACAACAACCTACAATTAAAATTAT-GAAYCAATCTAT---------------
>Ant_Cw_21_2
-------------------------------------------------------------TAGCACCGCAAATCTCAGAACATTGCCCATAAAATACTCCTACCACAGGAAAACTATAAGACAAAGTAGATAAAATACCTCTCATAGCATCTAATTTAATAGATAACCT-GGGCAAAGCCCAAGAGTGAATCACATCACCAGAAGTGATACAGAACCGGATATTAGTATCACAAGGAACAACACAACGATTATCGACCTCTAATAAACGAGGCTCCCCCAACTCCAACT-GATCCAAAGACTTCATATAAGAATCAAACTCGAGACCAGGGATATCCCTAAACTCATAACTTCAATACCATTGATGACCAGTCACTTTAACAGTTAAACTGCTATCAAGGTTTATAAGACCATAGTAGTACAACAAACTTAAAGAAGGCACCATCTGCACAACCAAAATCAAAGTAGGAAACACACTACATAACAACTCCCCAAATTGGTACTCAATCTTCTTACTCTTAAAATAAAAATTACTAGACAAAAGGTAAAAAAATATAATAGTAACAAAAGATAAAACACCAAACAACAACCTACAATTAAAATTAT-RAACCAATCTA----------------
>Ant_Pg_1_2.1b
--------------------------------------------------------ATGATTAGCACCGCAAATCTCAGAACATTGCCCATAAAATACTCCTACCACAGGAAAACTATAAGACAGAGTAGATAAAATACCTCTCATAGCATCTAATTTAATAGATAGCCT-GGGCAAAGCCCAAGAATGAATCACATCACCAGAAGTGATACAAAACCGGATATTAGTATCACAAGGAACAACACAACGATTATCGACCTCTAATAAACGAGGCTCCCCCAACTCTAACT-GATCCAAAGACTTCATATAAGAATCAAACTCGAGACCAGGGATATCCCTAAACTCATAACTTCAATACCATTGATGACCAGTCACTTTAACAGTTAAACTGCTATCAAGGTTTATAAGACCATAGTAATACAACAAACTTAAAGAAGGCACCATCTGCACAACCAAAATCAAAGTAGGAAACACACTACATAACAACTCCCCAAATTGGTACTCAATCTTCTTACTCTTAAAATAAAAATTACTAGACAAAAGGTAAAAAAATATAATAGTAACAAAAGATAAAACACCAAACAACAAACTACAATTAAAATTAT-RAAYCAATCT-----------------
>Ant_Cg_16_2
------------------------------------------------------------TTAGCACCGCAAATCTCAGAACATTGCCCATAAAATACTCCTACCACAGGAAAACTATAAGACAAAGTAGATAAAATACCTCTCATAGCATCTAATTTAATAGATAGCCT-GGGCAAAGCCCAAGAATGAATCACATCACCAGAAGTGATACAGAACCGGATATTAGTATCACAAGGAACAACACAACGATTATCGACCTCTAATAAACGAGGCTCCCCCAACTCTAACT-GATCCAAAGACTTCATATAAGAATCAAACTCGAGACCAGGGATATCCCTAAACTCATAACTTCAATACCATTGATGACCAGTCACTTTAACAGTTAAACTGCTATCAAGGTTTATAAGACCATAGTAGTACAACAAACTTAAAGAAGGCACCATCTGCACAACCAAAATCAAAGTAGGAAACACACTACATAACAACTCCCCAAATTGGTACTCAATCTTCTTACTCTTAAAATAAAAATTACTAGACAAAAGGTAAAAAAATATAATAGTAACAAAAGATAAAACACCAAACAACAACCTACAATTAAAATTAT-RAAYCAATCTAT---------------
>Ant_Pg_15_2.8
-----------------------------------------------------------------ACCACAAATCTCAGAACATTGCCCATAAAATACTCCTACCACAGGAAAACTATAAGACAAAGTAGATAAAATACCTCTCATAGCATCTAATTTAATAGATAGCCT-GGGCAAAGCCCAAGAATGAATCACATCACCAGAAGTGATACAGAACCGGATATTAGTATCACAAGGAACAACACAACGATTATCGACCTCTAATAAACGAGGCTCCCCCAACTCTAACT-GATCCAAAGACTTCATATAAGAATCAAACTCGAGACCAGGGATATCCCTGAACTCATAACTTCAATACCATTGATGACCAGTCACTTTAACAGTTAAACTGCTATCAAGGTTTATAAGACCATAGTAGTACAACAAACTTAAAGAAGGCACCATCTGCACAACCAAAATCAAAGTAGGAAACACACTACATAACAACTCCCCAAATTGGTACTCAATCTTCTTACTCTTAAAATAAAAATTACTAGACAAAAGGTAAAAAAATATAATAGTAACAAAAGATAAAACACCAAACAACAACCTACAATTAAAATTAT-RAAYCAAT-------------------
>Ant_Cw_22_2b
------------------------------------------------------------TTAGCACCACAAATCTCAGAACATTGCCCGTAAAATACTCCTACCACAGGAAAACTGTAAGACAAAGTAGACAAAATACCTCTCATAGCATCTAATTTAATAGACAACCT-GGGCAAAGCCCAAGAATGAATCACATCACCAGAAGTGATACAGAACCGAATATTAGTATCACAAGGAACAACACAACGATTATCGACCTCTAATAAACGAGGCTCCCCCAACTCTAACT-GATCCAAAGACTTCATATAAGAATCAAACTCGAGACCAGGGATGTCCCTAAACTCATAACTTCAATACCATTGATGACCAGTCACTTTAACAGTTAAACTGCTATCAAGGTTTATAAGACCATAGTAATACAACAAACTTAAAGAAGGCACCATCTGCACAACCAAAATCAAAGTAGGAAACACACTACATAACAACTCCCCAAATTGGTACTCAATCTTCTTACTCTTAAAATAAAAATTACTAGACAAAAGGTAAAAAAATATAATAGTAACAAAAGATAAAACACCAAACAACAACCTACAATTAAAATTAT-GAA------------------------
>Ant_Cw_24_2.1
------------------------------------------------------------------------------GAACATTGCCCATAAAATACTCCTACCACAGGAAAACTATAAGACAAAGTAGATAAAATACCTCTCATAGCATCTAATTTAATAGATAGCCT-GGGCAAAGCCCAAGAATGAATCACATCACCAGAAGTGATACAGAACCGAATATTAGTATCACAAGGAACAACACAACGATTATCGACCTCTAATAAACGAGGCTCCCCCAACTCTAACT-GATCCAAAGACTTTATATAAGAATCAAACTCGAGACCAGGGATATCCCTAAACTCGTAACTTCAATACCATTGATGACCAGTCACTTTAACAGTCAAACTGCTATCAAGGTTTATAAGACCATAGTAATACAACAAACTTAAAGAAGGCACCATCTGCACAACCAAAATCAAAGTAGGAAACACACTACATAACAACTCCCCAAATTGGTACTCAATCTTCTTACTCTTAAAATAAAAATTACTAGACAAAAGGTAAAAAAATATAATAGTAACAAAAGATAAAACACCAAACAACAACCTACAATTAAAATTAT-RAA------------------------
>Ant_Ni_3_2a
----------------------------------------------------------------------------------------------ATACTCCTACCACAGGAAAACTGTAAGACAAAGTAGATAAAATACCTCTCATAGCATCTAATTTAATAGATAACCT-GGGCAAAGCCCAAGAATGAATCACATCACCAGAAGTGATACAGAACCGAATATTAGTATCACAAGGAACAACACAACGATTATCGACCTCTAATAAACGAGGCTCCCCCAACTCTAACT-GATCCAAAGACTTCATATAAGAATCAAACTCGAGACCAGGGATATCCCTAAACTCGTAACTTCAATACCATTGATGACCAGTCACTTTAACAGTTAAACTGCTATCAAGGTTTATAAGACCATAGTAATACAACAAACTTAAAGAAGGCACCATCTGCACAACCAAAATCAAAGTAGGAAACACACTACATAACAACTCCCCAAATTGGTACTCAATCTTCTTACTCTTAAAATAAAAATTACTAGACAAAAGGTAAAAAAATATAATAGTAACAAAAGATAAAACACCAAACAACAACCTACAATTAAAATTAT-GAAYCAATCTATATAACTAGAAAAA--
>Ant_Ni_3_2b
---------------------------------------------------------------------------------------------AATACTCCTACCACAGGAAAACTGTAAGACAAAGTAGATAAAATACCTCTCATAGCATCTAATTTAATAGATAACCT-GGGCAAAGCCCAAGAATGAATCACATCACCAGAAGTGATACAGAACCGAATATTAGTATCACAAGGAACAACACAACGATTATCGACCTCTAATAAACGAGGCTCCCCCAACTCTAACT-GATCCAAAGACTTCATATAAGAATCAAACTCGAGACCAGGGATATCCCTAAACTCGTAACTTCAATACCATTGATGACCAGTCACTTTAACAGTTAAACTGCTATCAAGGTTTATAAGACCATAGTAATACAACAAACTTAAAGAAGGCACCATCTGCACAACCAAAATCAAAGTAGGAAACACACTACATAACAACTCCCCAAATTGGTACTCAATCTTCTTACTCTTAAAATAAAAATTACTAGACAAAAGGTAAAAAAATATAATAGTAACAAAAGATAAAACACCAAACAACAACCTACAATTAAAATTAT-RAAYCAATCTAT---------------
>Ant_Pm_1_2a
-----------------------------------------------------------------------------AGAACATTGCCCATAAAATACTCCTACCACAGGAAAACTGTAAGACAAAGTAGATAAAATACCTCTCATAGCATCTAATTTAATAGATAACCT-GGGCAAAGCCCAAGAATGAATCACATCACCAGAAGTGATACAGAACCGAATATTAGTATCACAAGGAACAACACAACGATTATCGACCTCTAATAAACGAGGCTCCCCCAACTCTAACT-GATCCAAAGACTTCATATAAGAATCAAACTCGAGACCAGGGATATCCCTAAACTCGTAACTTCAATACCATTGATGACCAGTCACTTTAACAGTTAAACTGCTATCAAGGTTTATAAGACCATAGTAATACAACAAACTTAAAGAAGGCACCATCTGCACAACCAAAATCAAAGTAGGAAACACACTACATAACAACTCCCCAAATTGGTACTCAATCTTCTTACTCTTAAAATAAAAATTACTAGACAAAAGGTAAAAAAATATAATAGTAACAAAAGATAAAACACCAAACAACAACCTACAATTAAAATTAT-RAAYCAATCTAT---------------
>Ant_Pm_4_2d
-----------------------------------------------------------------------AATCTCAGAACATTGCCCGTAAAATACTCCTACCACAGGAAAACTATAAGACAAAGTAGATAAAATACCCCTCATAGCATCTAATTTAATAGACAACCT-AGGTAAAGCCCAAGAGTGAATCACATCGCCAGAAGTAATACAAAACCGGATATTAGTATCACAAGGAACAACACAACGATTATCAACCTCTAATAAACGAGGCTCCCCTAACTCTAACT-GATCCAAAGATTTCATATAAGAATCAAACTCAAGACCAGGGATGTCCCTAAACTCATAACTTCAATACCACTGATGGCCTGTAACCTTCACAGTTAGGCTGCTATCAAGATTTATAAGACCATAGTAATACAACAAACTTAAAGAAGGCACCATTTGCACAACCAAAATTAAGGTAGGAAACACACTACATAGCAACTCCCCAAATTGGTACTCAATCTTCTTACTCTTAAAATAAAAATTACTAGACAAAAGATAAAAAAATATAATAGTAACAAAAGATAAAACACCAAACAATAATCTACAATTAAAATTAT-RAAYCAATCTA----------------
>Ant_Cw_23_2.2b
----------------------------------------------------------GATTAGCACCACAAATCTCAGAGCATTGTCCATAAAATACTCCTACCACAGGAAAACTATAGGACAAAGTAGATAAAATACCCCTCATAGCATCTAATTTAATAGACAACCT-AGGTAGAGCCCAAGAATGAATCACATCACCAGAAGTAATACAAAACCGGATATTAGTATCACAAGGAACAACACAACGATTATCAACCTCTAATAAACGAGGCTCCCCTAACTCTAGCT-GATCCAAAGATTTCATATAAGAATCAAACTCAAGACCAGGAATGTCCCTAAACTCATAACTTCAATACCATTGATGGCCTGTAACCTTTACAGTTAGACTACTATCAAGATTTATAAGACCATAGTAATACAACAAACTTAAAGAAGGCACCATCTGCACAACCAAAATCAAGGTAGGAAACACACTACATAACAACTCCCCAAATTGGTACTCAATCTTCTTACTCTTAAAATAAAAATTACTAGACAAAAGATAAAAAAATATAATAGTAACAAAAGATAAAACACCAAACAATAGCCTACAATTAAAATTAT-GAACCAATCTAT---------------
>Ant_Cw_23_2
-------------------------------------------------------------------------------------------AAAATACTCCTACCACAGGAAAACTATAAGACAAAGTAGATAAAATACCCCTCATAGCATCTAATTTAATAGACAACCT-AGGTAAAGCCCAAGAATGAATCACATCACCAGAAGTAATACAAAACCGGATATTAGTGTCACAAGGAACAACACAACGATTATCAACCTCTAATAAACGAGGCTCCCCTAACTCTAACT-GATCCAAAGATTTCATATAAGAATCAAACTCAAGACCAGGGATATCCCTAAACTCATAACTTCAATACCATTGATGGCCTGTAACCTTTACAGTTAGGCTACTATCAAGATTTATAAGACCATAATAATACAACAAACTTAAAGAAGGCACCATCTGCACAACCAAAATCAAGGTAGGAAACACACTACATAACAACTCCCCGAATTGATACTCAATCTTCTTACTCTTAAAATAAAAATTACTAGACAAAAGATAAAAAAATATAATAGTAACAAAAGATAAAACACCAAACAATAGCCTACAATTAAAATTAT-GAACCAATCTATAA-------------
>Ant_Pm_4_1
--------------------------------------------------------------AGCACCACAAATCTCAGAACATTGCCCATAAAATACTCCTACCACAGGAAAACTATAAGACAAAGTAGATAAAATACCCCTCATAGCATCTAATTTAATAGACAACCT-GGGTAAAGCCCAAGAATGAATCACATCACCAGAAGTAATACAAAACCGGATATTAGTATCACAAGGAACAACACAACGATTATCAACCTCCAATAAACGAGGCTCCCCTAACTCTAACT-GATCCAAAGATTTCATATAAGAATCAAACTCAAGACCAGGAATGTCCCTAAACTCATAACTTCAATACCATTGATGGCCTGTAACCTTTACAGTTAGGCTACTATCAAGATTTATAAGACCATAGTAATACAACAAACTTAAAGAAGGCACCATCTGCACAACCAAAATCAAGGTAGGAAACACACTACATAACAACTCCCCAAATTGGTACTCAATCTTCTTACTCTTAAAATAAAAATTACTAGACAAAAGATAAAAAAATATAATAGTAACAAAAGATAAAACACCAAACAATAACCTACAATTAAAATTAT-GAAYCAATCTA----------------
>Ant_Pm_4_2h
------------------------------------------------------------TTAGCACCACAAATCTCAGAGCATTGCCCGTAAAATACTCCTACCACAGGAAAACTATAAGACAAAGTAGATAAAATACCCCTCATAGCATCTAATTTAATAGACAACCT-AGGTAAAGCCCAAGAATGAATCACATCACCAGAAGTAATACAAAACCGGATATTAGTATCACAAGGAACAACACAACGATTATCAACCTCTAATAAACGAGGCTCCCCTAACTCTAACT-GATCCAAAGATTTCATATAAGAATCAAACTCAAGACCAGGAATGTCCCTAAACTCATAACTTCAATACCATTGATGGCCTGTAACCTTTACAGTTAGGCTACTGTCAAGATTTATAAGACCATAGTAATACAACAAACTCAAAGAAGGCACCATCTGCACAACCAAAATCAAGGTAGGAAACACACTACATAGCAACTCCCCAAATTGGTACTCAATCTTCTTACTCTTAAAATAAAAGTTACTAGACAAAAGATAAAAAAATATAATAG-------------------------------------------------------------------------
>Ant_Pm_4_2b
---------------------------------------------------------------------CAAATCTCAGAGCATTGCCCGTAAAATACTCCTACCACAGGAAAACTATAGGACAAAGTGGATAAAATACCCCTCATAGCATCTAGTTTAATAGACAACCT-AGGTAGAGCCCAAGAGTGAATCACATCACCAGAAGTAATACAAAACCGAATATTAGTATCACAAGGAACAACACAACGATTATCAACCTCTAATAAACGAGGCTCCCCTAACTCTAACT-GATCCAAAGATTTCATATAAGAATCAAACTCAAGACCAGGAATATCCCTAAACTCATAACTTCAATACCATTGATGACCTGTAACCTTTACAGTTAGGCTACTATCAAGATTTATAAGACCATAGTAATACAACAAACTTAAAGAAGGCACCATCTGCACAACCAAAATCAAGGTAGGAAACACACTACATAGCAACTCCCCGAATTGGTACTCAATCTTCTTACTCTTAAAATAAAAATTACTAGACAAAAGATAAAAAAATATAATAGTAACAAAAGATAAAACACCAAACAATAACCTACAATTAAAATTAT-RAAYCAATCTA----------------
>Ant_Pm_4_2g
------------------------------------------------------------------------------------------------ACTCCTACCACAGGAAAACTATAAGACAAAGTAGATAAAATACCCCTCATAGCATCTAATTTAATAGACAACCT-AGGTAAAGCCCAAGAATGAATCACATCACCAGAAGTAATACAAAACCGGATATTAGTATCACAAGGAACAACACAACGATTATCAACCTCTAACAAACGAGGCTCCCCTAACTCTAACT-GATCCAAAGATTTCATATAAGAATCAAATTCAAGACCAGGAATATCCCTAAACTCATAACTTCAATACCATTGATGACCTGTAACCTTTACAGTTAGGCTACTATCAAGATTTATAAGACCATAATAATACAACAAACTTAAAGAAGGCACCATCTGCACAACCAAAATCAAGGTAGGAAACACACTACATAGCAACTCGCCGAATTGGTACTCAATCTTCTTACTCTTAAAATAAAAATTACTAGACAAAAGATAAAAAAATATAATGGTAACAAAAGATAAAACACCAAACAATAACCTACAATTAAAATTAT----------------------------
>Ant_Cw_14_2c
-------------------------------------------------------------------------------------------AAAATACTCCTACCACAGGAAAACTATAAGACAAAGTAGATAAAATACCCCTCATAGCATCTAATTTAATAGACAACCT-AGGTAAAGCCCAAGAATGAATCACATCACCAGAAGTAATACAAAACCGGATATTAGTATCACAAGGAACAACACAACGATTATCAACCTCTAATAAACGAGGCTCCCCTAACTCTAACT-GATCCAAAGATTTCATATAAGAATCAAACTCAAGACCAGGAATGTCCCTAAACTCATAACTTCAATACCATTGATGACCTGTAACCTTTACAGTTAGACTACTATCAAGATTTATAAGGCCATAATAATACAACAAACTTAGAGAAGGCACCATCTGCACAACCAAAATCAAGGTAGGAAACACACTACATAGCAACTCCCCGAATTGGTACTCAATCTTCTTACTCTTAAAATAAAAATTACTAGACAAAAGATAAAAAAATATAATAGTAACAAAAGATAAAACACCAAACAATAACCTACAATTAAAATTAT-GAACCAATCTATTA-------------
>Ant_Pm_4_2j
------------------------------------------------------------------------ATCTCAGAGCATTGCCCGTAAAATACTCCTACCACAGGAAAACTATAAGACAAAGTAGATAAAATACCCCTCATAGCATCTAATTTGATAGACAACCT-AGGTAAAGCCCAAGAATGAATCACATCACCAGAAGTAATACAAAACCGGATATTAGTATCACAAGGAACAACACAACGATTATCGACCTCTAATAAACGAGGCTCCCCTAACTCTAACT-GATCCAAAGATTTTATATAAGAATCAAACTCAAGACCAGGAATGTCCCTAAACTCATAACTTCAATACCATTGATGACCTGTAACCTTTACAGTTAGACTACTATCAAGATTTATAAGGCCATAGTAATACAACAAACTTAAAGAAGGCACCATCTGCACAACCAAAATCAAGGTAGGAAACACACTACATAGCAACTCCCCAAATTGGTACTCAATCTTCTTACTCTTAAAATAAAAATTACTAGACAAAAGATAAAAAAATATAATAGTAACAAAAGATAAAACACCAAACAATAACCTACAATTAAAATTAT-GAAYCAATCTAT---------------
>Ant_Pm_4_2k
------------------------------------------------------------------------ATCTCAGAGCATTGCCCGTAAAATACTCCTACCACAGGAAAACTATAAGACAAAGTAGATAAAATACCCCTCATAGCATCTAATTTGATAGACAACCT-AGGTAAAGCCCAAGAATGAATCACATCACCAGAAGTAATACAAAACCGGATATTAGTATCACAAGGAACAACACAACGATTATCGACCTCTAATAAACGAGGCTCCCCTAACTCTAACT-GATCCAAAGATTTTATATAAGAATCAAACTCAAGACCAGGAATGTCCCTAAACTCATAACTTCAATACCATTGATGACCTGTAACCTTTACAGTTAGACTACTATCAAGATTTATAAGGCCATAGTAATACAACAAACTTAAAGAAGGCACCATCTGCACAACCAAAATCAAGGTAGGAAACACACTACATAGCAACTCCCCAAATTGGTACTCAATCTTCTTACTCTTAAAATAAAAATTACTAGACAAAAGATAAAAAAATATAATAGTAACAAAAGATAAAACACCAAACAATAACCTACAATTAAAATTAT-RAAYCAATCT-----------------
>Ant_Cg_2_2.1
----------------------------------------------------------GATTAGCACCACAAATCTCAGAGCATTGCCCGTAAAATACTCCTACCACAGGAAAACTATAAGACAAAGTAGATAAAATACCCCTCATAGCATCTAATTTAATAGACAACCT-AGGTAAAGCCCAAGAATGAATCACATCGCCAGAAGTAATACAAAACCGGATATTAGTATCACAAGGAACAACACAACGATTATCAACCTCTAACAAACGAGGCTCCCCTAACTCTAACT-GATCCAAAGATTTCATATAAGAATCAAACTCAAGACCAGGGATATCCCTAAACTCATAACTTCAATACCATTGATGACCTGTGACCTTTACAGTTAGACTACTATCAAGATTTATAAGACCATAGTAATACAACAAACTTAAAGAAGGCACCATCTGCACAACCAAAATCAAGGTAGGAAACACACTACATAGCAACTCCCCAAATTGGTACTCAATCTTCTTACTCTTAAAATAAAAATTACTAGACAAAAGATAAAAAAATATAATAGTAACAAAAGATAAAACACCAAACAATAACCTACAATTAAAATTAT-RAACCAATCTA----------------
>Ant_Pm_4_2i
---------------------------------------------------------------------CNNATCTCAGAGCATTGCCCGTAAAATACTCCTACCACAGGAAAACTATAAGACAAAGTAGATAAAATACCCCTCATAGCATCTAATTTAATAGACAACCT-AGGTAAAGCCCAAGAATGAATCACATCGCCAGAAGTAATACAAAACCGGATATTAGTATCACAAGGAACAACACAACGATTATCAACCTCTAACAAACGAGGCTCCCCTAACTCTAACT-GATCCAAAGATTTCATATAAGAATCAAACTCAAGACCAGGGATATCCCTAAACTCATAACTTCAATACCATTGATGACCTGTGACCTTTACAGTTAGACTACTATCAAGATTTATAAGACCATAGTAATACAACAAACTTAAAGAAGGCACCATCTGCACAACCAAAATCAAGGTAGGAAACACACTACATAGCAACTCCCCAAATTGGTACTCAATCTTCTTACTCTTAAAATAAAAATTACTAGACAAAAGATAAAAAAATATAATAGTAACAAAAGATAAAACACCAAACAATAACCTACAATTAAAATTAT-GAAYCAATCTAWA--------------
>Ant_Pg_2_4.1
-----------------------------------------------------------------ACCACAAATCTCAGAGCATTGCCCGTAAAATACTCCTACCACAGGAAAACTATAAGACAAAGTAGATAAAATACCCCTCATAGCATCTAATTTAATAGACAACCT-AGGTAAAGCCCAAGAATGAATCACATCACCAGAAGTAATACAAAACCGGATATTAGTATCACAAGGAACAACACAACGATTATCAACTTCTAATAAACGAGGCTCCCCTAACTCTAACT-GATCCAAAGATTTCATATAAGAATCAAACTCAAGACCGGGAATATCCCTAAACTCATAACTTCAATACCATTGATGACCTGTAACCTTTACAGTTAAGCTACTATCAAGATTTATAAGACCATAGTAATACAACAAACTTAAAGAAGGCACCATCTGCACAACCAAAATCAAGGTAGGAAACACACTACATAGCAACTCCCCGAATTGGTACTCAATCTTCTTACTCTTAAAATAAAAATTACTAGACAAAAGATAAAAAAATATGATAGTAACAAAAGATAAAACACCAAACAATAACCTACAATTAAAATTAT-RAAYCAATC------------------
>C.osculatumE_EU477207_(reversed)
----------TAAAATTATCCAACAAAGTCACCTCCAAAGCAATAGGCATAAAACTATGATTAGCACCACAAATCTCAGAGCATTGCCCGTAAAATACTCCTACCACAGGAAAACTATAAGACAAAGTAGATAAAATACCCCTCATAGCATCTAATTTAATAGACAACCT-AGGTAGAGCCCAAGAATGAATCACATCACCAGAAGTAATACAAAACCGGATATTAGTATCACAAGGAACAACACAACGATTATCAACCTCTAATAAACGAGGCTCCCCTAACTCTAACT-GATCCAAAGATTTCATATAAGAATCAAACTCAAGACCAGGAATATCCCTAAACTCATAACTTCAATACCATTGATGACCTGTAACCTTTACAGTTAGGCTACTATCAAGATTTATAAGACCATAGTAATACAACAAACTTAAAGAAGGCACCATCTGCACAACCAAAATCAAGGTAGGAAACACACTACATAGCAACTCCCCGAATTGGTACTCAATCTTCTTACTCTTAAAATAAAAAC-------------------------------------------------------------------------------------------------------
>Ant_Cw_14_2.4
----------------------------------------------------------GATTAGCACCACAAATCTCAGAGCATTGCCCGTAAAATACTCCTACCACAGGAAAACTATAAGACAAAGTAGATAAAATACCCCTCATAGCATCTAATTTAATAGACAACCT-AGGTAGAGCCCAAGAATGAATCACATCACCAGAAGTAATACAAAACCGGATATTAGTATCACAAGGAACAACACAACGATTATCAACCTCTAATAAACGAGGCTCCCCTAACTCTAACT-GATCCAAAGATTTCATATAAGAATCAAACTCAAGACCAGGAATATCCCTAAACTCATAACTTCAATACCATTGATGACCTGTAACCTTTACAGTTAGACTACTATCAAGATTTATAAGACCATAGTAATACAACAGACTTAAAGAAGGCACCATCTGCACAACCAAAATCAAGGTAGGAAACACACTACATAGCAACTCCCCAAATTGGTACTCAATCTTCTTACTCTTAAAATAAAAATTACTAGACAAAAGATAAAAAAATATAATAGTAACAAAAGATAAAACACCAAACAATAACCTACAATTAAAATTAT-RAACCAATCTA----------------
>Ant_Pg_3_2.1
--------------------------------------------------------------------ACAAACCTCAGAGCATTGCCCGTAAAATACTCCTACCACAGGAAAACTATAAGACAAAGTAGATAAAATACCCCTCATAGCATCTAATTTAATAGACAACCT-AGGTAAAGCCCAAGAATGAATCACATCGCCAGAAGTAATACAAAACCGGATATTAGTATCACAAGGAACAACACAACGATTATCAACCTCTAATAAACGAGGCTCCCCTAACTCTAACT-GATCCAAAGATTTCATATAAGAATCAAACTCAAGACCAGGAATATCCCTAAACTCATAACTTCAATACCATTGATGGCCTGTAACCTTTACAGTTAAGCTACTATCAAGATTTATAAGACCATAGTAATACAACAAACTTAAAGAAGGCACCATCTGCACAACCAAAATCAAGGTAGGAAACACACTACATAACAACTCCCCGAATTGGTACTCAATCTTCTTACTCTTAAAATAAAAATTACTAGACAAAAGATAAAAAAATATAATAGTAACAAAAGATAAAACACCAAACAATAACCTACAATTAAAATTAT-GAAYCAATCTA----------------
>Ant_Cw_22_2e
------------------------------------------------------------------------ATCTCAGAGCATTGCCCGTAAAATACTCCTACCACAGGAAAACTATAAGACAAAGTAGATAAAATACCCCTCATAGCATCTAATTTAATAGACAACCT-AGGTAAAGCCCAAGAATGAATCACATCACCAGAAGTAATACAAAACCGGATATTAGTATCACAAGGAACAACACAACGATTATCAACCTCTAATAAACGAGGCTCCCCTAACTCTAACT-GATCCAGAGATTTCATATAAGAATCAAACTCAAGACCAGGAATATCCCTAAACTCATAACTTCAATACCATTGATGACCTGTAACCTTTACAGTTAGGCTACTATCAAGATTTATAAGACCATAGTAATACAACAAACTTAAAGAAGGCACCATCTGCACAACCAAAATCAAGGTAGGAAACACACTACATAACAACTCCCCGAATTGGTACTCAATCTTCTTCCTCTTAAAATAAAAATTACTAGACAAAAGATAAAAAAATATAATAGTAACAAAAGATAAAACACCAAACAATAACCTACAATTGAAATTAT----------------------------
>Ant_Pm_3_2.1e
---------------------------------------------------------------GCACCACAAATCTCAGAGCATTGCCCGTAAAATACTCCTACCACAGGAAAACTATAAGACAAAGTAGACAAAATACCCCTCATAGCATCTAATTTAATAGACAACCT-AGGTAAAGCCCAAGAATGAATCACATCACCAGAAGTAATACAAAACCGAATATTAGTATCACAAGGAACAACACAACGATTATCAACCTCTAATAAACGAGGCTCCCCTAACTCTAACT-GATCCAAAGATTTCATATAAGAATCAAACTCAAGACCAGGAATATCCCTAAACTCATAACTTCAATACCATTGATGACCTGTAACCTTTACAGTTAGACTACTATCAAGATTTATAAGACCATAGTAATACAACAAACTTAAAGAAGGCACTATCTGCACAACCAAAATCAAGGTAGGAAACACACTACATAGCAACTCCCCGAATTGGTACTCAATCTTCTTACTCTTAAAATAAAAACTACTAGACAAAAGATAAAAAAATATAATAGTAACAAAAGATAAAACACCAAACAATAACCTACAATTAAAATTAT-RAACCAA--------------------
>Ant_Pm_3_9
---------------------------------------------------------------------CAAATCTCAGAGCATTGCCCGTAAAATACTCCTACCACAGGAAAACTATAAGACAAAGTAGACAAAATACCCCTCATAGCATCTAATTTAATAGACAACCT-AGGTAAAGCCCAAGAATGAATCACATCACCAGAAGTAATACAAAACCGAATATTAGTATCACAAGGAACAACACAACGATTATCAACCTCTAATAAACGAGGCTCCCCTAACTCTAACT-GATCCAAAGATTTCATATAAGAATCAAACTCAAGACCAGGAATATCCCTAAACTCATAACTTCAATACCATTGATGACCTGTAACCTTTACAGTTAGACTACTATCAAGATTTATAAGACCATAGTAATACAACAAACTTAAAGAAGGCACTATCTGCACAACCAAAATCAAGGTAGGAAACACACTACATAGCAACTCCCCGAATTGGTACTCAATCTTCTTACTCTTAAAATAAAAACTACTAGACAAAAGATAAAAAAATATAATAGTAACAAAAGATAAAACACCAAACAATAACCTACAATTAAAATTAT-GAACCAATCTATA--------------
>Ant_Pg_1_2.1a
-----------------------------------------------------------------------AATCTCAGAGCATTGCCCATAAAATACTCCTACCACAGGAAAACTATAAGACAAAGTAGATAAAATACCCCTCATAGCATCTAATTTAATAGACAACCT-AGGTAAAGCCCAAGAATGAATCACATCACCAGAAGTAATACAAAACCGGATATTAGTATCACAGGGGACAACACAACGATTATCAACCTCTAATAAACGGGGCTCCCCTAACTCTAACT-GATCCAAAGATTTCATATAAGAATCAAACTCAAGACCAGGAATATCCCTAAACTCATAACTTCAATACCATTGATGACCTGTAACCTTTACAGTTAGACTACTATCAAGATTTATAAGACCATAGTAATACAACAAACTTAAAGAAGGCACCATCTGCACGACCAAAATCAAGGTAGGAAACACACTACATAGCAACTCCCCGAATTGGTACTCAATCTTCTTACTCTTAAAATAAAAATTACTAGACAAAAGATAAAAAAATATAATAGTAACAAAAGATAAAACACCAAACAATAACCTACAATTAAAATTAT-RAAYCAATCTA----------------
>Ant_Pm_1_2c
------------------------------------------------------------TTAGCACCACAAATCTCAGAGCATTGCCCGTAAAATACTCCTACCACAGGAAAACTATAAGACAAAGTAGATAAAATACCCCTCATAGCATCTAATTTAATAGACAACCT-AGGTAAAGCCCAAGAATGAATCACATCACCAGAAGTAATACAAAACCGGATATTAGTATCGCAAGGAACAACACAACGATTATCAACCTCTAATAAACGAGGCTCCCCTAACTCTAACT-GATCCAAAGATTTCATATAAGAATCAAACTCAAGACCAGGAATGTCCCTAAACTCATAACTTCAATACCATTGATGACCTGTAACCTTTACAGTTAGGCTACTATCAAGATTTATAAGACCATAATAATACAACAAACTTAAAGAAGGCACCATCTGCACAACCAAAATCAAGGTAGGAAACACACTACATAGCAACTCCCCGAATTGGTACTCAATCTTCTTACTCTTAAAATAAAAATTACTAGACAAAAGATAAAAAAATATAATAGTAACAAAAGATAAAACACCAAACAATAACCTACAATTAAAATTAT-RAAYCAATCT-----------------
>Ant_Pm_4_2l
-------------------------------------------------------------------------------------------AAAATACTCCTACCACAGGAAAACTATAAGACAAAGTAGATAAAATACCCCTCATAGCATCTAATTTAATAGACAACCT-AGGTAAAGCCCAAGAATGAATCACATCACCAGAAGTAATACAAAACCGGATATTAGTATCACAAGGAACAACACAACGATTATCAACCTCTAATAAACGGGGCTCCCCCAACTCTAACT-GATCCAAAGATTTCATATAAGAATCAAACTCAAGACCAGGAATATCCCTAAACTCATAACTTCAATACCATTGATGGCCTGTAACCTTTACAGTTAAACTACTATCAAGATTTATAAGACCATAGTAATACAACAAACTTAAAGAAGGCACCATCTGCACAACCAAAATCAAGGTAGGAAACACACTACATAGCAACTCCCCAAATTGGTACTCAATCTTCTTACTCTTAAAATAAAAATTACTAGACAAAAGATAAAAAAATATAATAGTAACAAAAGATAAAACACCAAACAATAACCTACAATTAAAATTAT-RAAYCAATCTATATAACTAGAA-----
>Ant_Ni_1_2
-------------------------------------------------------------------------TCTCAGAACATTGCCCGTAAAATACTCCCACCACAGGAAAACTATAAGACAAAGTAGATAAAATACCCCTCATAGCATCTAATTTAATAGACAACCT-AGGTAAAGCCCAAGAATGAATCACATCACCAGAAGTAATACAAAACCGGATATTAGTATCACAAGGAACAACACAACGATTATCAACCTCTAATAAACGAGGCTCCCCCAACTCTAACT-GATCCAAAGATTTCATATAAGAATCAAACTCAAGACCAGGAATATCTCTAAACTCATAACTTCAATACCATTGATGACCTGTAACCTTTACAGTTAAACTACTATCAAGATTTATAAGACCATAGTAATACAACAAACTTAAAGAAGGCACCATCTGCACAACCAAAATCAAGGTAGGAAACACACTACATAACAACTCCCCGAATTGGTACTCAATCTTCTTACTCTTAAAATAAAAATTACTAGACAAAAGATAAAAAAATATAATAGTAACAAAAGATAAAACACCAAACAATAACCTACAATTAAAATTAT-GAAYCAATCT-----------------
>Ant_Cg_4_2
----------------------------------------------------------GATTAGCACCACAAATCTCAGAGCATTGCCCGTAAAATACTCCTACCACAGGAAAACTATAAGACAAAGTAGATAAAATACCCCTCATAGCATCTAATTTAATAGACAACCT-AGGTAAAGCCCAAGAATGAATCACATCACCAGAAGTAATACAAAACCGAATATTAGTATCACAAGGAACAACACAACGATTATCAACCTCTAATAAACGAGGCTCCCCTAACTCTAACT-GATCCAAAGATTTCATATAAGAATCAAACTCAAGACCAGGAATGTCCCTAAACTCATAACTTCAATACCATTGATGACCTGTAACCTTTACAGTTAGACTACTATCAAGATTTATAAGACCATAGTAATACAACAAACTTAAAGAAGGCACCATCTGCACAACCAAAATCAAGGTAGGAAACACACTACATAGCAACTCTCCGAATTGGTACTCAATCTTCTTACTCTTAAAATAAAAATTACTAGACAAAAGATAAAAAAATATAATAGTAACAAAAGATAAAACACCAAACAATAACCTACAATTAAAATTAT-RAACCAATCT-----------------
>Ant_Cg_4_2.1c
-------------------------------------------------------------------------TCTCAGAGCATTGCCCGTAAAATACTCCTACCACAGGAAAACTATAAGACAAAGTAGATAAAATACCCCTCATAGCATCTAATTTAATAGACAACCT-AGGTAAAGCCCAAGAATGAATCACATCACCAGAAGTAATACAAAACCGAATATTAGTATCACAAGGAACAACACAACGATTATCAACCTCTAATAAACGAGGCTCCCCTAACTCTAACT-GATCCAAAGATTTCATATAAGAATCAAACTCAAGACCAGGAATGTCCCTAAACTCATAACTTCAATACCATTGATGACCTGTAACCTTTACAGTTAGACTACTATCAAGATTTATAAGACCATAGTAATACAACAAACTTAAAGAAGGCACCATCTGCACAACCAAAATCAAGGTAGGAAACACACTACATAGCAACTCTCCGAATTGGTACTCAATCTTCTTACTCTTAAAATAAAAATTACTAGACAAAAGATAAAAAAATATAATAGTAACAAAAGATAAAACACCAAACAATAACCTACAATTAAAATTAT-RAAYCAATCTA----------------
>Ant_Ni_1_2.1
-------------------------------------------------------------TAGCACCACRAATCTCAGAGCATTGCCCGTAAAATACTCCTACCACAGGAAAACTATAAGACAAAGTAGATAAAATACCCCTCATAGCATCTAATTTAATAGACAACCT-AGGTAAAGCCCAAGAATGAATCACATCACCAGAAGTAATACAAAACCGGATATTAGTATCACAAGGAACAACACAACGATTATCAACCTCTAATAAACGAGGCTCCCCTAACTCTAACT-GATCCAAAGATTTCATATAAGAATCAAACTCAAGACCAGGAATGTCCCTAAACTCATAACTTCAATACCATTGATGACCTGTAACCTTTACAGTTAGACTACTATCAAGATTTATAAGACCATAGTAATACAACAAACTTAAAGAAGGCACCATCTGCACAACCAAAATCAAGGTAGGAAACACACTACATAACAACTCCCCGAATTGGTACTCAATCTTCTTACTCTTAAAATAAAAATTACTAGACAAAAGATAAAAAAATATAATAGTAACAAAAGATAAAACACCAAACAATAACCTACAATTAAAATTAT-RAAYCAATCTA----------------
>Ant_Pm_3_2.1b
----------------------------------------------------------------CACCACAAATCTCAGAGCATTGCCCGTAAAATACTCCTACCACAGGAAAACTATAAGACAAAGTAGATAAAATACCCCTCATAGCATCTAATTTAATAGACAACCT-AGGTAAAGCCCAAGAATGAATCACATCACCAGAAGTAATACAAAACCGGATATTAGTATCACAAGGAACAACACAACGATTATCAACCTCTAATAAACGGGGCTCCCCTAACTCTAACT-GATCCAAAGATTTCATATAAGAATCAAACTCAAGACCAGGAATATCCCTAAACTCATAACTTCAATACCATTGATGACCTGTAACCTTTACAGTTAGACTACTATCAAGATTTATAAGACCATAGTAATACAACAAACTTAAAGAAGGCACCATCTGCACAACCAAAATCAAGGTAGGAAACACACTACATAACAACTCCCCGAATTGGTACTCAATCTTCTTACTCTTAAAATAAAAATTACTAGACAAAAGATAAAAAAATATAATAGTAACAAAAGATAAAACACCAAACAATAACCTACAATTAAAATTAT-RAAYCAATCTAT---------------
>Ant_Pm_3_2.1c
------------------------------------------------------------------------------------------------ACTCCTACCACAGGAAAACTATAAGACAAAGTAGATAAAATACCCCTCATAGCATCTAATTTAATAGACAACCT-AGGTAAAGCCCAAGAATGAATCACATCACCAGAAGTAATACAAAACCGGATATTAGTATCACAAGGAACAACACAACGATTATCAACCTCTAATAAACGGGGCTCCCCCAACTCTAACT-GATCCAAAGATTTCATATAAGAATCAAACTCAAGACCAGGAATATCCCTAAACTCATAACTTCAATACCATTGATGACCTGTAACCTTTACAGTTAAACTACTATCAAGATTTATAAGACCATAGTAATACAACAAACTTAAAGAAGGCACCATCTGCACAACCAAAATCAAGGTAGGAAACACACTACATAACAACTCCCCGAATTGGTACTCAATCTTCTTACTCTTAAAATAAAAATTACTAGACAAAAGATAAAAAAATATAA----------------------------------------------------------------------------
>Ant_Pm_4_2m
------------------------------------------------------------------------ATCTCAGAACACTGCCCGTAAAATACTCCTACCACAGGAAAACTATAAGACAAAGTAGACAAAATACCCCTCATAGCATCTAATTTAATAGACAACCT-AGGTAAAGCCCAAGAATGAATCACATCGCCAGAAGTAATACAAAACCGGATATTAGTATCACAAGGAACAACACAACGATTATCAACCTCTAATAAACGAGGCTCCCCTAACTCTAACT-GATCCAAAGATTTCATATAAGAATCAAACTCAAGACCAGGAATATCCCTAAACTCATAACTTCAATACCATTGATGACCTGTAACCTTTACAGTTAGGCTACTATCAAGATTTATAAGACCATAGTAATACAACAAACTTAAAGAAGGCACCATCTGCACAACCAAAATCAAGGTAGGAAACACACTACATAACAACTCCCCGAATTGGTACTCAATCTTCTTACTCTTAAAATAAAAATTACTAGACAAAAGATAAAAAAATATAATAGTAACAAAAGATAAAACACCAAACAATAACCTACAATTAAAATTAT-RAAYCAATCTAT---------------
>Ant_Cg_4_2.1
----------------------------------------------------------GATTAGCACCACAAATCTCAGAACATTGCCCGTAAAATACTCCTACCACAGGAAAACTATAAGACAAAGTAGATAAAATACCCCTCATAGCATCTAATTTAATAGACAACCT-AGGTAAAGCCCAAGAATGAATCACATCACCAGAAGTAATACAAAACCGGATATTAGTATCACAAGGAACAACACAACGATTATCAACCTCTAATAAACGAGGCTCCCCTAACTCTAACT-GATCCAAAGATTTCATATAAGAATCAAACTCAAGACCAGGAATATCCCTAAACTCATAACTTCAATACCATTGATGACCTGTAACCTTTACAGTTAGGCTACTATCAAGATTTATAAGACCATAGTAATACAACAAACTTAAAGAAGGCACCATCTGCACAACCAAAATCAAGGTAGGAAACACACTGCATAACAACTCCCCGAATTGGTACTCAATCTTCTTACTCTTAAAATAAAAATTACTAGACAAAAGATAAAAAAATATAATAGTAACAAAAGATAAAACACCAAACAATAACCTACAATTAAAATTAT-RAACCAATCTA----------------
>Ant_Cg_4_2.1b
------------------------------------------------------------------------ATCTCAGAACATTGCCCGTAAAATACTCCTACCACAGGAAAACTATAAGACAAAGTAGATAAAATACCCCTCATAGCATCTAATTTAATAGACAACCT-AGGTAAAGCCCAAGAATGAATCACATCACCAGAAGTAATACAAAACCGGATATTAGTATCACAAGGAACAACACAACGATTATCAACCTCTAATAAACGAGGCTCCCCTAACTCTAACT-GATCCAAAGATTTCATATAAGAATCAAACTCAAGACCAGGAATATCCCTAAACTCATAACTTCAATACCATTGATGACCTGTAACCTTTACAGTTAGGCTACTATCAAGATTTATAAGACCATAGTAATACAACAAACTTAAAGAAGGCACCATCTGCACAACCAAAATCAAGGTAGGAAACACACTGCATAACAACTCCCCGAATTGGTACTCAATCTTCTTACTCTTAAAATAAAAATTACTAGACAAAAGATAAAAAAATATAATAGTAACAAAAGATAAAACACCAAACAATAACCTACAATTAAAATTAT-RAAYCAA--------------------
>C.osculatumss_EU477206_(reversed)
----------TAAAATTATCCAACAAAGTTACCTCCAAAGCAATAGGCATAAAACTATGGTTAGCACCACAAATTTCTGAACACTGGCCATAAAACACGCCCACCACAGGAAACCTATAAGACAAAGTAGATAAAATGCCCCTCATAGCATCAAGTTTAATAGATAGCCT-GGGCAAAGCCCAAGAGTGGATCACATCCCCAGAAGTAATACAAAACCGGATATTAGTATCACAAGGAATAACACAACGGTTATCTACTTCCAATAAACGAGGCTCCCCCAACTCCAACT-GATCCAGAGATTTCATATAAGAATCAAACTCAAGTCCAGGGATGTCCCTAAACTCATAACTTCAATACCATTGGTGACCAGTTACCTTAACAGTTAAGCTACTGTCAAGATTTATAAGACCATAATAATACAACAAACTTAAAGAAGGTACCATCTGCATAACCAAAATTAAAGTAGGAAACACACTACACAAAAGCTCCCCAAATTGATACTCGATCTTCTTACTTTTAAAATAAAAAC-------------------------------------------------------------------------------------------------------
>P.cystophorae_EU477209_(reversed)
----------TAAAATTATCTAGCAAAGTTACCTCCAAAGCAATAGGCATAAAACTATGATTAGCACCACAAATTTCCGAACATTGACCATAAAATACACCTACCACAGGAAACCTATAAGACAAAGTAGATAAGATGCCCCTCATAGCATCGAGTTTAATAGACAAACT-GGGCAAAGCCCAAGAATGGATCACATCGCCAGAAGTAATACAAAACCGGATATTAGTATCACAAGGAATAACACAACGGTTATCTACTTCAAGTAGACGAGGCTCCCCCAACTCCAACT-GATCCAAAGATTTCATATAAGAATCAAACTCAAGCCCAGGGATATCCCTAAACTCATAGCTTCAATACCACTGATGCCCAGTTACCTTAACAGTTAAACTACTATCAAGATTTATAAGACCATAATAATACAACAGACTTAAAGAAGGTACCATTTGCATAACCAAAATTAAAGTAGGAAAAACACTACATAAAAGCTCCCCAAATTGATACTCAATCTTCTTACTTTTAAAATAAAAAC-------------------------------------------------------------------------------------------------------
>C.osculatumB_EU477204_(reversed)
----------TAAAATTATCCAACAAAGTTACCTCCAAAGCGATAGGCATAAAACTATGGTTAGCACCACAAATTTCCGAACACTGCCCATAGAACACTCCCACCACAGGAAAACTATAAGACAAAGTAGATAAAATGCCCCTCATAGCATCTAGTTTAATAGACAGCCT-AGGCAAAGCCCAAGAATGGATCACATCCCCAGAAGTAATACAAAACCGGATATTAGTATCACAAGGAATAACACAACGATTATCAACCTCAAGTAAACGAGGCTCCCCCAACTCTAACT-GGTCCAAAGACTTCATATAAGAATCAAACTCAAGCCCAGGGATATCACTAAACTCGTAACTTCAATACCATTGATGCCCCGTTACCTTTACAGTTAAACTACTATCCAAATTTATAAGACCGTAATAATACAACAAACTTAAAGAAGGCACCATCTGCATGACTAAAATCAAAGTAGGAAAAACACTGCACAACAACTCCCCAAATTGATACTCAATCTTCTTCCTTTTAAAATAAAAAC-------------------------------------------------------------------------------------------------------
>C.osculatum_baicalensis_EU477208_(reversed)
----------TAAAATTATCCAACAAAGTTACCTCCAAAGCAATAGGCATAAAACTATGGTTAGCACCACAAATTTCCGAGCATTGACCATAAAATACCCCCACCACAGGAAAACTATAAGACAGAGTGGACAAGATGCCCCTCATAGCGTCTAACTTAATAGACAACCT-GGGCAAAGCCCAAGAATGAATCACATCGCCGGAAGTAATACAAAACCGGATATTAGTATCACAAGGAATAACACAACGATTATCAACCTCAAGCAAACGAGGCTCCCCCAACTCTAACT-GATCCAAAGACTTCATATAAGAATCAAACTCAAGCCCAGGGATATCACTAAACTCATAGCTTCAATACCATTGATGACCAGTAACTTTCACAGTTAAACTACTATCAAGATTTATAAGACCATAATAATACAACAAACTTAAAGAAGGCACCATCTGCATAACTAAAATTAGAGTAGGAAATACACTACACAACAACTCCCCAAACTGATACTCAATCTTCTTACTCTTAAAATAAAAAC-------------------------------------------------------------------------------------------------------
>C.osculatumA_EU477203_(reversed)
----------TAAAATTATCCAACAAAGTTACCTCCAAAGCAATAGGCATAAAACTATGGTTTGCACCACAAATTTCCGAACATTGACCATAGAATACCCCCACCACAGGAAAGCTATAAGACAAAGTAGATAAAATACCCCTCATAGCATCTAACTTAATAGACAACCT-GGGTAAAGCTCAAGAATGAATCACATCACCAGAAGTAATACAAAACCGGATATTAGTATCACAAGGAATAACACAACGGTTATCGACCTCAAGTAAACGAGGCTCCCCCAACTCCAATT-GATCCAAAGACTTCATATAAGAATCAAACTCAAGCCCAGGAATATCTCTAAACTCATAACTTCAATACCATTGGTGACCAGTAACTTTCACAGTTAAACTACTATCAAGATTTATAAGACCATAATAATACAACAAACTCAAAGAAGGCACCATCTGTATAACTAAAATTAAAGTAGGAAACACACTACACAACAACTCCCCAAATTGATACTCAATCTTCTTACTCTTGAAATAAAAAC-------------------------------------------------------------------------------------------------------
